# Supplementary material for: The psychometric properties of the ‘safety attitudes questionnaire’ in out-of-hours primary care services in the Netherlands
Source: PLoS One. 2017 Feb 16;12(2):e0172390. doi: 10.1371/journal.pone.0172390 (PMC5313186; doi:10.1371/journal.pone.0172390)
Supplement: S1 File — (XLS) [file pone.0172390.s001.xls]

## Sheet: Data SAQ_Dutch_supplement_def
Clinic	SAQ01	SAQ02	SAQ03	SAQ04	SAQ05	SAQ06	SAQ07	SAQ08	SAQ09	SAQ10	SAQ11	SAQ12	SAQ13	SAQ14	SAQ15	SAQ16	SAQ17	SAQ18	SAQ19	SAQ20	SAQ21	SAQ22	SAQ23	SAQ24	SAQ25	SAQ26	SAQ27	SAQ28	SAQ29	SAQ30	SAQ31	SAQ32	SAQ33	SAQ34	SAQ35	SAQ36	SAQ37	SAQ38	SAQ39	SAQ40	SAQ41	SAQ42	SAQ43	SAQ44	SAQ45	SAQ46	SAQ47	SAQ48	SAQ49
9	2	5	5	4	4	5	4	2	4	4	5	1	3	4	5	3	3	4	4	4	5	4	3	1	1	4	1	4	3	4	1	1	1	3	3	4	4	5	3	5	4	5	5	1	4	4	1	4	2
14	5	5	5	4	5	5	5	3	2	5	4	5	5	5	5	4	5	1	1	5	4	3	3	3	2	3	1	4	4	3	1	1	1	3	4	5	3	5	2	5	4	5	1	1	4	5	1	3	1
4	3	5	4	4	4	4	4	4	5	5	5	5	5	5	5	3	5	3	4	4	5	5	4	2	2	4	1	4	4	4	1	1	1	3	4	3	3	5	5	4	5	5	5	5	5	5	1	5	1
5	4	5	5	5	5	5	5	5	5	5	5	1	5	5	5	1	1	5	5	5	5	3	3	1	1	4	1	5	5	5	1	1	1	5	5	3	3	5	1	3	5	5	4	2	4	5	1	5	1
11	2	5	4	5	5	5	5	3	3	4	4	3	5	5	5	1	5	2	5	3	2	2	4	3	1	3	1	5	5	4	1	1	1	4	4	4	4	4	2	2	5	4	5	1	4	4	1	5	2
5	2	5	5	5	5	5	5	4	5	5	5	1	5	1	5	1	1	4	5	5	4	4	5	1	3	5	2	5	5	4	1	2	1	5	5	2	3	5	2	4	5	4	5	2	4	4	1	5	1
14	4	5	3	4	3	4	3	4	4	3	2	3	3	3	5	3	1	2	2	3	4	4	3	3	2	4	3	4	4	3	1	1	1	3	4	3	3	4	5	4	3	4	2	1	3	4	1	4	1
5	4	5	5	4	4	4	3	4	4	3	4	1	4	4	5	1	4	3	5	4	4	4	4	1	3	3	3	5	5	4	1	3	3	4	4	4	4	5	1	4	4	5	5	1	4	5	1	4	1
11	4	5	5	5	5	5	5	5	5	5	5	1	3	5	5	3	5	5	5	4	5	3	5	1	1	5	3	4	5	5	1	1	1	5	5	1	3	5	3	5	3	5	3	5	5	5	1	5	3
16	3	5	5	4	3	3	3	4	3	2	3	3	5	4	5	2	5	3	3	3	4	3	3	2	1	2	3	3	5	3	1	3	2	3	4	3	3	4	3	3	3	5	5	1	4	4	5	4	2
3	4	5	5	5	5	5	5	5	5	5	5	1	5	5	5	1	1	5	5	5	5	3	5	1	1	5	3	5	5	5	1	1	1	5	5	4	3	5	3	5	5	5	5	1	3	5	1	5	1
4	3	5	5	5	5	5	5	5	5	5	5	1	4	5	5	2	5	4	5	4	5	5	3	1	2	5	3	5	5	4	1	2	1	5	5	5	4	5	1	5	5	3	5	1	5	5	1	5	1
5	4	5	4	5	5	5	4	4	4	4	4	2	4	4	5	1	5	4	4	4	4	5	3	2	4	4	3	5	5	4	1	4	4	4	4	5	3	5	2	3	5	4	4	2	4	4	2	5	2
18	5	5	3	5	5	5	5	5	4	5	5	5	5	5	5	2	1	2	3	3	5	3	3	3	1	4	3	5	5	5	1	1	1	5	5	4	3	5	2	5	5	4	5	1	5	5	2	5	1
10	2	5	5	5	5	5	4	5	5	5	5	1	5	5	5	1	5	4	5	5	5	3	5	1	4	5	4	5	5	5	1	2	2	5	5	1	4	4	4	5	5	5	5	1	5	5	4	5	3
19	5	5	5	5	5	4	3	4	3	4	4	1	5	3	5	1	1	2	3	5	5	3	5	1	1	5	4	3	5	3	1	1	1	3	5	4	3	4	1	5	3	3	4	3	3	3	5	5	1
4	4	5	5	5	5	3	4	4	4	4	3	1	4	5	5	1	5	3	5	2	4	3	5	3	2	5	1	5	5	5	2	2	2	3	4	4	3	5	2	5	5	3	5	1	5	5	2	5	1
5	4	5	3	4	4	4	4	4	3	3	4	2	4	4	4	3	3	3	3	2	3	4	4	3	3	5	1	3	5	4	2	5	1	2	2	3	3	4	4	3	3	4	1	1	4	3	2	5	2
5	4	4	5	5	5	5	5	2	5	4	2	2	3	5	5	2	5	5	5	5	5	5	5	5	4	3	1	4	4	5	2	2	2	5	5	2	4	5	5	5	5	5	2	3	5	5	2	5	1
8	4	5	5	5	5	5	4	4	5	4	4	1	4	5	5	1	1	4	4	4	4	3	5	2	1	5	1	5	5	4	2	2	2	4	5	3	2	5	2	4	4	5	5	1	4	4	1	4	1
14	5	5	4	4	3	3	4	2	5	4	3	2	3	4	5	4	5	4	4	2	3	3	3	3	2	4	1	4	4	3	2	2	2	4	2	2	4	2	3	4	2	4	2	5	4	4	3	4	1
14	3	5	4	5	5	3	5	3	5	5	4	2	3	3	5	3	1	2	4	3	3	4	2	4	2	4	1	5	5	4	2	5	5	3	3	3	3	3	3	5	4	4	3	1	5	4	1	5	1
5	4	5	5	5	5	5	4	5	4	5	5	1	5	5	5	1	5	4	4	5	5	5	4	2	5	5	1	5	5	4	2	1	4	5	5	2	4	5	2	5	5	5	5	1	4	4	2	5	2
5	4	5	5	5	4	5	5	4	4	4	4	2	5	4	4	3	1	4	4	5	4	5	5	3	2	4	1	4	4	5	2	2	2	4	5	4	3	4	2	4	4	5	3	1	4	4	1	4	2
5	4	5	5	5	5	5	5	4	5	5	5	1	4	5	5	2	5	4	3	4	4	4	5	1	1	5	1	5	5	5	2	2	1	4	5	5	4	5	4	3	4	4	5	1	4	5	2	5	1
5	3	5	4	5	5	5	3	5	3	4	4	1	3	5	5	1	1	4	4	4	4	3	3	1	1	4	1	4	5	3	2	1	2	5	5	2	3	5	2	4	5	4	4	1	5	4	1	4	1
6	3	5	5	5	3	4	5	4	4	4	4	1	4	3	5	1	1	3	3	3	4	5	4	4	2	4	1	4	5	4	2	4	5	5	5	4	3	4	5	4	5	5	5	2	4	4	1	5	1
9	4	5	5	5	4	5	4	4	4	4	4	1	4	5	5	1	1	1	4	4	4	3	2	1	2	4	1	4	4	4	2	3	2	4	4	4	2	4	2	4	4	5	4	1	3	4	1	4	1
10	3	5	4	4	5	4	4	5	4	4	5	5	5	4	5	1	1	3	3	4	4	3	4	1	2	4	1	4	4	4	2	3	3	4	5	4	4	4	3	3	3	5	4	1	4	4	1	5	1
11	5	5	5	5	5	5	5	5	5	5	3	1	5	5	5	1	5	5	4	5	5	4	5	2	1	2	1	5	5	5	2	3	2	5	4	4	4	5	1	5	5	5	5	1	5	5	1	5	1
15	4	5	4	5	5	5	1	5	4	4	4	1	3	5	5	1	1	4	4	4	4	4	1	1	2	4	1	4	5	5	2	2	2	4	5	5	4	5	2	4	5	5	4	1	4	5	1	5	1
16	3	5	5	3	5	2	5	4	4	4	4	2	5	5	5	2	2	3	2	4	4	3	3	2	4	4	1	5	5	5	2	4	2	4	5	4	3	5	2	4	4	3	4	1	5	5	1	1	1
16	4	4	4	4	5	3	5	4	3	3	5	3	3	3	5	2	5	3	5	3	3	5	5	2	2	3	1	3	4	3	2	2	5	5	4	3	4	4	2	5	3	5	2	2	5	5	2	5	2
18	4	5	5	5	5	5	4	4	4	4	5	5	5	5	5	1	5	4	5	4	4	4	5	2	2	4	1	4	4	5	2	1	2	5	4	5	4	5	1	4	5	4	4	1	5	4	3	5	2
4	3	5	5	5	5	5	5	5	5	5	5	1	2	5	5	1	1	5	5	5	4	5	4	5	2	5	1	4	5	5	2	2	2	5	5	1	4	5	1	5	5	5	5	1	5	5	5	5	1
5	3	4	3	4	5	5	4	3	3	4	2	2	4	4	4	2	5	2	3	5	3	4	4	5	3	3	2	3	2	5	2	3	2	3	5	4	3	4	5	4	4	5	2	1	5	5	1	4	1
5	5	4	4	3	2	3	4	1	2	2	2	2	3	4	2	4	3	2	2	3	2	3	4	4	2	4	2	2	3	2	2	4	3	2	#NULL!	#NULL!	#NULL!	#NULL!	#NULL!	#NULL!	#NULL!	#NULL!	#NULL!	#NULL!	#NULL!	#NULL!	#NULL!	#NULL!	#NULL!
6	4	5	4	5	4	5	5	3	3	3	3	2	5	5	5	1	3	4	4	5	5	4	5	1	4	4	2	5	5	4	2	2	2	5	5	4	5	5	3	5	4	5	5	1	5	5	1	5	1
10	2	5	5	5	3	3	3	4	3	4	3	4	5	5	5	3	3	4	3	5	3	3	3	3	4	4	2	4	5	3	2	2	3	3	4	3	3	4	3	4	4	3	5	1	5	5	1	5	1
11	4	5	4	4	4	4	3	4	4	4	4	2	4	4	5	4	4	4	4	4	4	4	4	2	2	4	2	4	4	4	2	4	2	4	4	4	2	4	2	4	4	4	4	1	4	4	2	4	2
12	4	5	1	2	4	5	2	4	5	2	4	4	5	5	5	1	1	5	2	4	2	3	5	4	1	1	2	4	4	4	2	2	1	4	5	4	4	4	4	5	5	5	2	1	5	4	1	4	1
12	3	4	5	5	5	5	2	3	4	4	3	1	4	3	5	3	1	4	5	2	4	5	4	3	2	4	2	3	4	4	2	2	3	3	4	4	3	4	3	5	4	5	2	2	5	5	1	5	1
18	4	5	5	4	5	4	4	4	4	4	3	1	5	4	5	2	2	4	4	5	4	3	5	2	2	4	2	4	5	4	2	3	3	4	4	4	4	4	3	4	4	5	5	2	4	4	2	5	4
3	3	5	5	5	5	5	4	4	5	4	4	1	4	4	5	1	4	5	4	4	5	5	5	1	2	4	2	5	5	5	2	2	2	4	5	4	4	4	1	4	5	4	3	2	5	5	2	5	2
5	2	5	5	5	5	4	5	4	4	4	4	1	4	4	5	1	1	5	5	3	4	4	5	1	2	4	2	4	5	4	2	3	3	4	4	4	3	4	3	4	5	4	2	4	4	4	1	5	1
11	4	5	4	5	3	4	4	2	3	3	2	3	4	3	4	3	3	4	4	3	4	3	5	3	4	3	2	3	3	3	2	2	2	2	2	2	2	4	3	2	3	4	2	3	4	4	2	3	1
18	4	5	3	4	3	4	4	4	3	5	2	3	5	5	5	1	5	3	2	2	2	3	5	3	2	3	2	5	4	3	2	1	2	3	4	2	4	4	2	3	3	4	4	1	4	3	1	4	1
18	4	5	4	5	5	5	4	4	5	4	5	4	5	4	5	3	3	3	2	3	3	3	3	2	2	2	2	4	5	3	2	2	1	5	3	3	4	5	2	4	4	4	5	2	4	4	2	5	2
5	3	5	4	4	4	3	4	3	3	2	1	3	4	3	5	3	3	4	2	2	2	1	4	3	1	4	2	4	4	3	2	2	2	3	4	3	3	4	5	4	3	4	4	1	5	4	2	4	1
5	4	5	5	5	5	5	5	5	5	5	5	1	4	5	5	1	1	4	4	5	5	4	5	1	2	5	2	5	5	5	2	2	2	4	5	5	3	5	4	4	4	4	5	2	4	5	2	5	2
14	5	5	4	4	4	4	3	4	4	3	2	2	4	5	4	2	2	4	4	3	3	3	3	1	3	3	2	4	4	3	2	4	3	4	3	4	2	4	3	4	4	3	1	2	4	4	2	4	1
14	3	5	5	4	5	3	4	3	4	3	4	4	3	4	5	3	5	4	4	4	4	3	4	5	1	4	3	5	5	5	2	2	2	5	5	4	4	4	2	5	4	4	4	1	4	4	1	4	1
5	3	5	4	4	3	3	4	4	2	2	2	4	5	4	4	4	3	4	2	3	3	2	4	3	2	4	3	2	4	3	2	3	2	4	3	4	4	4	2	3	4	4	4	2	4	4	2	4	2
5	4	4	4	4	5	4	5	4	3	3	4	2	4	4	4	4	3	4	4	4	4	4	4	4	2	4	3	4	4	3	2	3	3	4	5	4	2	4	2	4	4	5	2	2	5	4	2	4	1
7	1	5	5	5	5	5	5	4	5	5	5	1	5	5	5	1	5	5	5	5	5	5	4	1	5	5	3	5	5	5	2	2	2	5	5	5	5	3	2	5	5	5	5	1	5	5	1	5	1
11	3	5	5	4	5	5	5	5	3	5	4	3	5	5	5	1	5	5	5	5	5	5	5	1	1	4	3	5	5	4	2	1	1	4	5	5	3	5	2	5	4	4	4	1	5	5	1	5	2
12	3	5	4	5	5	5	5	4	4	4	1	1	2	4	5	2	5	5	4	2	5	5	5	2	2	4	3	5	3	2	2	4	4	5	5	5	2	4	2	2	5	5	1	5	5	4	1	5	1
12	3	5	5	5	3	4	5	4	4	3	3	2	4	4	5	1	5	5	5	2	3	3	5	1	4	4	3	3	5	4	2	4	1	5	5	5	5	5	2	5	5	5	2	2	5	5	2	5	1
14	5	5	4	4	4	4	4	3	4	3	3	2	4	4	3	2	4	2	3	4	4	4	3	2	4	4	3	4	3	3	2	4	3	4	#NULL!	#NULL!	#NULL!	#NULL!	#NULL!	#NULL!	#NULL!	#NULL!	#NULL!	#NULL!	#NULL!	#NULL!	#NULL!	#NULL!	#NULL!
19	2	4	4	4	4	4	3	4	4	4	3	2	5	3	4	3	3	4	4	4	3	5	5	2	2	4	3	4	4	4	2	2	2	4	4	3	4	4	2	5	4	4	5	3	4	4	2	3	3
15	3	2	3	4	2	3	3	4	3	3	3	2	3	4	4	4	3	3	2	3	3	3	3	3	3	3	4	3	2	4	2	4	5	3	2	3	2	2	3	4	3	5	4	2	3	3	2	3	2
12	4	5	5	5	5	4	4	4	5	5	5	1	5	4	5	4	5	5	4	5	5	4	4	1	1	5	4	5	5	4	2	1	1	5	5	5	4	4	1	5	4	5	5	1	4	4	5	5	1
12	4	5	5	5	5	4	4	1	4	4	3	1	3	5	5	2	1	2	3	3	2	4	5	3	1	5	4	5	4	4	2	1	1	4	4	3	4	3	2	2	4	4	3	1	5	4	4	4	2
3	4	5	5	5	5	4	4	4	5	5	4	1	5	4	5	2	5	4	4	3	2	4	5	2	2	4	4	5	5	4	2	2	5	4	5	2	3	5	2	4	4	4	5	1	4	4	1	4	1
3	4	5	4	4	3	3	4	3	4	4	3	3	4	4	5	4	5	4	3	4	4	2	5	3	2	3	4	3	5	2	2	2	2	5	4	4	4	4	5	5	4	5	4	1	5	4	1	5	1
10	5	5	1	4	3	2	4	3	2	2	4	3	5	4	5	2	3	2	1	3	4	2	4	4	2	4	4	2	4	1	2	4	1	4	2	4	3	2	4	4	4	5	4	1	4	4	1	4	1
15	4	5	5	5	2	4	4	5	4	4	4	2	2	4	4	2	5	4	4	4	4	4	4	2	2	4	4	3	4	3	2	2	1	5	5	4	4	5	1	4	5	4	4	1	5	4	1	4	1
5	3	5	5	5	5	5	5	4	5	5	5	1	5	4	5	1	1	4	4	4	5	4	5	1	5	5	4	5	5	5	2	5	5	5	5	4	4	5	5	3	5	5	5	1	5	5	1	5	1
12	5	5	4	4	4	5	4	4	4	4	5	5	4	4	5	2	1	4	3	3	5	4	5	1	1	5	4	1	1	1	2	1	2	4	5	3	4	5	4	5	4	5	5	1	4	4	5	5	1
16	4	4	4	4	4	4	3	3	3	3	4	2	5	4	5	3	4	4	3	3	4	3	5	1	1	4	4	4	3	3	2	1	1	4	5	3	2	4	2	3	4	4	5	1	5	5	1	4	1
5	2	5	5	5	5	4	5	4	5	5	4	2	4	5	5	2	5	5	5	5	5	2	5	1	4	4	5	5	5	5	2	4	4	5	5	5	5	5	4	2	5	5	5	5	5	5	1	5	1
12	5	5	5	5	5	5	5	4	5	5	4	1	5	5	5	1	4	5	4	5	5	5	5	1	1	5	5	5	5	5	2	1	5	5	5	5	4	5	4	5	5	5	4	1	5	5	5	5	1
13	2	5	5	4	3	4	4	5	5	5	5	1	5	5	5	1	1	5	4	4	5	4	4	1	1	1	5	5	5	5	2	3	5	5	5	1	4	4	1	4	4	4	3	4	4	4	1	5	1
18	4	5	5	5	5	5	5	5	4	4	4	2	5	4	5	2	5	4	4	4	4	5	3	2	2	5	5	4	5	4	2	3	2	4	5	4	3	4	2	3	4	5	5	5	5	5	1	5	1
14	4	5	5	5	5	3	2	4	4	4	4	1	3	4	5	4	5	4	4	3	4	5	4	1	1	4	5	4	5	4	2	1	1	4	4	4	5	5	1	3	5	4	4	1	4	5	3	5	1
13	2	2	3	3	3	3	3	4	3	3	3	2	3	3	4	1	4	4	3	5	3	3	4	2	3	5	5	3	5	4	2	3	3	4	4	5	4	3	2	3	5	5	1	2	4	3	2	4	1
10	4	5	5	4	4	4	5	4	4	4	5	2	5	4	4	2	4	3	4	4	4	3	4	2	2	3	1	4	4	3	3	4	1	5	5	4	3	3	5	4	5	5	2	1	3	3	1	4	1
14	5	5	5	5	5	5	5	4	5	4	3	5	5	5	3	1	5	3	4	4	4	3	5	4	5	5	1	3	4	4	3	3	5	4	5	5	3	5	3	4	5	5	4	5	5	5	5	5	1
3	5	3	4	4	5	5	4	3	4	4	4	2	4	4	4	2	2	4	4	2	4	4	5	3	2	4	1	4	4	3	3	4	3	4	4	2	2	4	2	2	4	5	5	2	3	4	3	5	3
3	1	5	3	5	3	5	3	4	5	5	5	2	5	3	5	2	1	3	3	3	3	3	5	2	2	5	1	4	5	4	3	2	2	4	4	3	3	5	2	5	5	5	4	1	5	5	1	5	1
3	1	5	5	5	5	5	5	5	5	4	4	1	5	4	5	2	5	5	4	4	4	4	4	1	3	5	1	4	5	4	3	3	2	4	5	4	3	4	3	5	5	5	5	5	4	4	1	5	1
3	4	5	5	5	5	5	4	3	5	4	4	1	3	5	5	1	1	3	5	4	4	3	5	5	3	5	1	5	5	5	3	3	1	5	5	5	2	5	1	3	5	5	5	1	5	5	1	5	1
5	2	5	5	5	5	5	4	4	5	5	4	2	4	4	5	2	2	4	4	4	4	3	4	1	3	4	1	4	5	4	3	2	2	4	4	4	4	4	4	2	4	4	4	2	4	4	1	5	1
5	3	5	5	5	5	5	5	5	5	4	5	5	5	5	5	2	5	3	5	3	5	5	5	1	3	5	1	3	5	5	3	3	3	5	5	4	5	5	4	5	5	4	4	1	5	5	2	5	3
8	3	5	5	5	5	5	4	4	4	4	5	1	5	3	5	1	3	5	5	5	5	3	5	1	3	5	1	5	5	5	3	3	3	5	5	3	3	5	1	4	3	5	5	1	5	5	2	5	1
18	5	5	5	5	5	5	5	4	5	5	5	1	4	5	5	4	5	3	4	4	5	5	5	3	3	5	1	5	5	4	3	2	2	5	5	5	3	5	2	5	5	5	4	1	5	5	5	5	3
5	3	5	1	3	1	1	2	1	1	1	1	5	5	3	1	3	3	3	3	1	1	1	4	1	3	1	1	3	1	1	3	1	1	1	2	5	2	1	5	1	1	3	1	1	4	3	1	3	1
5	1	4	3	5	5	5	5	3	4	4	2	4	4	5	4	2	5	5	2	2	3	5	5	1	1	4	1	4	3	2	3	4	2	4	4	5	2	5	3	4	4	5	4	1	5	5	1	5	1
12	3	5	4	4	5	5	4	5	5	5	5	1	4	4	5	4	1	3	4	4	4	4	4	2	3	4	1	3	4	4	3	4	3	4	4	4	3	4	3	4	4	5	2	5	5	5	2	4	1
3	4	5	4	4	5	3	3	3	4	4	4	1	2	4	5	4	2	3	4	4	5	3	4	2	4	4	2	4	4	4	3	3	5	4	4	5	2	3	3	4	4	4	4	4	4	4	1	4	1
5	4	5	5	5	5	5	5	3	4	4	1	2	5	5	5	1	1	4	2	2	2	4	5	5	3	5	2	3	3	2	3	4	3	4	3	3	4	5	5	3	5	3	2	2	3	3	1	3	1
5	3	5	3	4	4	4	4	3	3	3	3	2	4	4	5	3	4	4	3	3	4	3	4	3	2	3	2	3	4	4	3	2	2	4	4	3	2	3	3	3	4	3	2	1	3	4	2	4	2
7	3	5	4	4	3	4	4	4	4	4	4	2	4	4	4	2	4	4	4	3	4	3	4	2	2	4	2	4	4	3	3	3	3	4	4	4	4	5	3	4	4	5	5	3	4	4	2	4	2
11	4	5	5	4	3	3	5	3	3	3	4	3	3	5	5	2	3	4	4	5	4	3	4	2	3	4	2	2	4	3	3	3	5	5	5	5	3	5	1	5	5	5	4	5	5	5	4	4	1
11	2	5	4	4	3	3	3	1	3	3	2	3	4	2	4	2	3	4	3	3	3	3	3	3	3	3	2	3	3	3	3	3	3	4	4	4	2	3	4	4	3	3	1	2	4	4	2	3	1
18	3	4	4	5	2	3	4	3	2	2	3	3	2	4	4	2	1	4	2	3	4	3	4	4	2	4	2	4	3	3	3	3	3	3	4	4	4	4	3	4	4	4	3	3	5	5	2	5	1
3	3	5	5	5	5	5	5	5	5	5	4	5	5	5	5	2	1	5	5	5	5	5	5	1	3	5	2	5	5	5	3	4	4	5	5	4	5	5	2	5	5	5	5	2	5	5	2	5	2
5	4	5	4	4	4	4	4	4	4	4	4	2	3	4	5	2	2	3	3	4	4	4	4	2	3	3	2	4	4	4	3	3	2	3	4	2	4	5	2	4	5	5	4	1	5	4	1	5	1
5	5	5	5	5	5	5	4	4	5	5	5	1	5	5	5	2	5	3	4	5	5	4	4	2	2	4	2	5	5	5	3	3	2	3	5	4	4	5	2	4	5	5	5	1	4	5	3	5	2
5	5	4	5	5	5	5	5	2	3	4	4	4	4	4	4	2	5	4	4	4	4	3	4	2	4	4	2	4	4	4	3	3	3	4	4	4	4	5	2	4	4	4	5	1	5	5	1	5	2
5	3	5	3	4	3	4	3	4	4	3	4	2	4	4	5	2	5	3	3	5	4	5	4	2	2	4	2	4	4	3	3	3	3	5	4	4	3	4	3	3	3	4	4	2	4	4	5	4	2
10	4	4	5	4	4	3	4	4	4	4	4	2	4	4	4	2	5	3	4	4	4	4	4	2	3	3	2	3	4	4	3	3	3	4	4	4	3	4	3	3	3	3	3	2	4	4	1	4	2
12	4	5	4	4	4	5	2	4	5	4	5	2	4	4	5	4	4	3	3	4	4	4	3	2	3	4	2	5	5	4	3	3	3	5	4	2	3	4	3	3	4	5	4	5	3	4	2	4	3
18	3	4	4	4	4	4	4	5	4	4	4	2	5	3	4	2	4	4	4	4	4	4	4	2	3	4	2	4	4	4	3	3	2	4	4	5	4	4	2	4	4	4	2	2	4	4	2	4	2
18	5	5	5	5	5	5	4	5	5	5	4	1	5	4	5	1	5	4	5	4	3	4	5	2	4	4	2	4	5	5	3	4	3	4	5	5	4	4	3	4	5	4	3	3	4	4	2	5	2
12	4	5	4	5	4	5	5	5	4	4	4	2	5	5	5	4	5	4	3	4	4	3	4	2	2	4	2	5	5	5	3	3	2	4	5	4	4	4	3	4	4	5	4	2	4	4	5	5	2
14	5	4	4	5	3	5	2	3	3	3	2	3	4	3	4	3	3	2	3	2	3	3	3	3	3	3	3	2	3	3	3	4	3	3	4	3	2	3	3	3	3	4	2	3	4	4	3	3	2
3	4	3	5	5	5	5	3	4	5	5	4	2	3	4	3	1	1	5	5	3	4	4	5	2	2	4	3	5	5	4	3	2	2	4	5	4	3	5	3	4	4	4	2	2	4	4	2	5	1
4	4	4	4	3	4	3	3	3	3	3	3	3	3	3	4	4	4	4	4	4	3	3	3	3	3	3	3	3	3	3	3	3	3	3	3	3	3	3	3	3	3	3	3	3	3	3	3	3	3
5	3	5	5	5	5	4	4	4	4	4	4	4	4	4	4	2	4	4	4	4	4	4	4	2	3	3	3	4	4	4	3	3	4	3	#NULL!	#NULL!	#NULL!	#NULL!	#NULL!	#NULL!	#NULL!	#NULL!	#NULL!	#NULL!	#NULL!	#NULL!	#NULL!	#NULL!	#NULL!
11	4	5	4	4	4	4	4	4	4	4	3	4	4	4	4	3	3	3	3	4	3	3	3	3	3	3	3	4	4	3	3	3	3	3	4	4	4	3	3	3	3	4	4	1	4	4	2	3	2
12	4	4	4	3	3	4	3	2	3	3	3	4	4	4	4	3	4	4	4	3	3	4	3	4	2	4	3	4	3	3	3	3	2	4	4	4	2	3	3	4	3	4	2	1	2	4	1	2	1
12	4	4	4	4	4	4	3	3	3	3	3	2	4	4	4	3	4	4	3	3	3	3	4	2	3	4	3	2	4	3	3	3	3	4	4	3	3	4	3	3	4	5	2	5	4	4	3	3	2
18	5	3	4	3	4	4	2	4	4	4	4	2	5	4	3	3	3	2	3	4	4	4	5	3	2	4	3	4	4	4	3	4	3	4	5	4	3	5	3	4	4	5	5	3	3	4	4	4	3
3	4	5	5	5	5	5	5	5	5	5	5	5	5	5	5	3	2	4	5	5	5	4	5	5	4	5	3	5	5	5	3	3	3	5	5	4	5	5	4	5	5	5	5	3	5	5	1	5	1
3	4	4	4	4	4	3	4	3	3	3	3	3	4	4	4	2	3	3	4	4	4	3	4	2	3	4	3	4	4	5	3	3	3	4	4	4	4	4	2	4	3	4	2	2	4	3	2	4	2
5	4	5	5	4	4	4	3	3	4	3	4	3	4	4	4	2	5	4	3	4	4	3	4	4	4	4	3	4	5	4	3	4	3	4	4	3	3	4	2	4	4	4	5	2	4	4	2	4	1
5	4	4	4	4	3	3	4	2	3	3	2	3	4	4	4	2	4	4	4	3	4	3	4	2	4	4	3	3	2	3	3	4	5	4	4	4	3	4	3	4	4	4	1	2	5	4	3	4	1
5	3	5	5	5	5	5	4	5	5	5	5	1	3	4	5	2	1	3	4	4	3	3	3	3	3	3	3	4	4	4	3	2	2	4	4	4	4	4	4	4	4	4	3	3	4	4	2	5	2
5	3	4	4	4	3	3	3	4	4	4	3	3	3	3	4	2	4	4	3	3	3	3	4	3	3	3	3	3	3	3	3	3	3	3	4	4	3	3	3	3	3	4	2	2	3	3	2	3	2
5	3	5	4	4	4	4	4	4	4	4	4	2	4	3	5	1	1	3	4	4	4	3	4	2	2	4	3	4	4	4	3	3	2	4	4	3	3	4	3	4	4	3	2	3	4	4	3	4	2
9	2	3	4	5	4	4	3	3	4	4	4	2	4	4	4	2	2	4	4	3	3	4	3	2	2	4	3	4	4	4	3	2	5	4	4	3	4	4	3	4	4	5	4	3	4	4	2	4	2
11	5	5	4	4	4	4	4	4	3	3	3	2	3	5	5	4	5	3	3	4	4	3	2	3	3	2	3	3	4	4	3	4	3	4	4	3	4	2	2	4	4	4	5	1	4	5	1	3	1
14	3	4	5	5	4	4	4	2	3	3	4	2	5	4	3	2	1	3	4	2	3	3	4	2	4	4	3	4	3	3	3	4	4	4	5	4	3	4	3	3	4	4	1	3	4	3	1	4	1
14	4	5	3	3	5	3	3	3	2	5	1	5	3	3	4	3	4	5	3	3	3	1	5	5	5	2	3	3	3	1	3	2	5	3	3	3	4	3	1	3	3	3	2	1	4	3	5	3	1
14	4	5	4	3	3	3	2	4	4	4	4	1	5	4	5	4	5	5	3	4	3	3	1	1	2	5	3	4	4	4	3	3	3	5	4	4	1	3	1	4	3	4	5	5	4	5	1	4	1
16	4	5	4	5	3	4	3	4	3	5	4	2	5	4	5	4	2	5	3	4	3	5	5	2	3	3	3	3	4	3	3	3	3	4	4	3	3	4	2	3	3	5	4	5	4	4	2	3	1
19	4	5	5	4	4	4	5	4	3	3	4	2	3	4	5	2	5	4	3	4	4	4	3	2	3	4	3	4	5	3	3	3	2	4	5	3	4	4	4	5	4	5	4	1	4	3	2	3	1
19	4	4	4	4	4	4	4	3	4	3	2	2	4	3	4	3	4	4	4	3	3	5	4	5	3	3	3	4	4	4	3	3	3	4	4	4	3	3	3	3	3	3	4	2	4	4	2	4	2
3	2	4	3	4	3	4	4	4	3	3	2	2	5	4	3	2	2	3	4	4	2	1	4	3	4	3	3	4	3	2	3	4	3	4	4	3	2	4	3	4	4	4	5	4	5	4	1	4	3
5	4	5	5	5	4	5	5	5	4	4	4	1	4	4	5	1	5	4	4	4	5	4	4	5	3	4	3	5	5	4	3	2	2	4	5	3	3	4	2	4	5	5	4	3	4	4	1	5	2
10	3	5	4	5	5	3	3	3	4	2	4	3	5	4	5	2	3	2	4	4	4	2	4	3	3	3	3	4	4	2	3	4	3	4	4	4	4	4	3	4	3	4	2	4	4	4	2	3	2
4	4	5	4	3	3	4	3	5	5	5	3	4	4	4	5	4	2	3	3	2	2	2	1	2	2	4	4	4	4	2	3	2	5	4	4	4	4	4	5	4	4	5	5	3	4	4	2	4	1
10	3	4	2	4	2	1	3	3	2	2	3	2	3	2	4	4	3	3	2	2	3	1	3	2	2	2	4	2	3	2	3	3	2	3	3	3	3	2	4	4	2	2	5	3	3	2	3	4	2
14	5	5	5	5	4	4	4	4	4	3	3	2	2	4	5	2	1	2	4	4	3	3	3	2	3	4	4	4	4	2	3	4	3	4	5	4	4	5	4	5	5	4	4	4	4	4	1	5	1
14	5	5	4	4	5	4	5	2	2	2	3	3	4	4	5	3	5	4	4	5	5	5	4	2	4	5	4	4	5	4	3	3	4	5	5	5	5	4	3	2	4	4	5	3	4	5	3	5	5
3	4	5	5	4	5	5	5	5	5	4	5	1	5	4	5	2	1	3	5	4	4	2	4	1	2	5	4	4	5	4	3	3	2	5	5	5	2	5	1	2	4	5	5	4	4	3	1	5	1
11	4	5	4	4	4	5	4	4	4	4	5	2	4	3	4	4	4	3	3	4	4	3	4	2	3	4	4	4	5	4	3	2	3	4	5	4	4	4	3	5	4	5	5	1	5	4	3	5	3
14	5	5	5	5	4	5	5	5	5	4	5	4	5	5	5	3	3	2	4	5	4	4	4	3	3	4	4	4	4	4	3	3	3	4	5	5	4	5	4	5	5	3	5	3	5	5	5	5	5
16	4	5	5	5	5	5	4	5	4	5	4	1	3	4	5	3	5	4	5	5	3	3	4	2	2	5	4	4	5	4	3	1	1	5	4	5	4	4	4	5	5	5	2	1	4	4	1	4	#NULL!
16	4	5	4	4	4	4	4	4	3	4	4	4	4	5	5	4	3	5	3	4	3	2	4	2	1	2	4	2	5	4	3	1	2	5	4	4	4	4	1	4	5	4	4	1	5	4	1	4	1
16	4	5	4	4	3	3	3	3	1	1	3	4	5	4	3	4	4	4	2	4	4	4	4	2	2	1	4	4	4	3	3	2	2	3	4	3	4	4	3	2	4	2	5	1	5	5	1	5	1
3	4	5	5	5	5	5	5	5	5	5	5	1	5	5	5	3	5	5	5	5	5	4	5	5	3	5	5	5	5	5	3	5	3	5	5	5	5	5	5	5	4	5	5	5	3	4	1	5	1
5	3	4	3	3	2	3	3	2	2	5	3	3	3	3	4	2	3	4	3	5	3	3	4	2	5	3	5	4	5	5	3	4	5	4	4	4	4	4	3	5	3	4	1	5	4	4	5	4	5
16	3	5	5	3	5	3	5	3	3	2	2	2	5	4	4	3	3	3	2	5	3	2	5	2	1	3	5	2	4	2	3	4	3	4	4	5	3	3	5	3	3	5	2	1	5	3	1	3	2
12	5	5	5	5	5	4	5	4	4	3	3	1	4	3	4	3	5	3	4	3	4	3	5	3	3	4	5	4	4	3	3	2	2	5	4	4	4	4	3	4	4	3	5	3	4	4	2	5	1
14	4	4	5	4	4	5	4	4	4	3	3	2	4	4	5	2	4	4	5	3	4	2	3	4	4	5	5	4	5	4	3	5	4	4	4	3	2	4	5	4	4	4	5	2	5	5	2	4	2
18	5	5	4	4	5	5	4	5	4	4	5	2	5	4	5	3	5	2	4	3	4	3	5	2	3	3	5	5	5	4	3	2	1	5	5	5	3	5	4	5	4	5	5	2	4	4	2	5	3
19	3	5	4	4	4	4	3	4	4	3	4	2	5	4	5	3	1	4	5	5	4	5	3	5	3	5	5	4	5	3	3	3	5	5	5	5	5	5	5	5	5	5	4	5	5	5	1	5	1
12	5	5	4	5	3	5	5	3	5	5	4	2	5	4	5	2	2	2	4	4	4	5	4	1	4	4	5	5	5	4	3	4	2	5	5	5	4	3	1	2	4	5	1	1	4	4	1	4	1
3	5	2	1	4	3	3	4	2	2	2	2	3	4	3	2	4	2	2	4	3	3	3	4	4	4	4	1	4	3	3	4	4	2	4	4	3	4	4	3	4	3	4	3	2	4	4	2	4	1
3	5	2	4	4	5	5	2	2	4	3	4	4	4	4	2	2	5	2	4	4	4	4	4	2	4	3	1	4	3	3	4	4	2	2	4	4	3	3	3	4	4	4	2	2	4	4	3	4	4
3	4	4	4	4	3	3	2	2	4	3	2	3	4	4	3	2	4	2	4	2	4	3	4	2	2	4	1	4	3	4	4	4	4	3	4	4	2	4	2	4	3	5	1	2	4	4	4	3	3
4	4	4	5	5	5	3	5	3	3	3	5	1	3	4	4	1	3	4	5	3	3	3	5	3	3	3	1	5	5	5	4	4	4	5	5	5	3	5	5	3	4	5	4	2	5	5	1	4	1
5	5	5	4	5	4	3	5	4	4	4	3	2	4	5	4	4	1	5	3	3	4	2	5	1	2	5	1	5	4	4	4	2	2	5	5	4	2	5	1	5	5	5	2	1	5	5	1	5	2
5	4	4	4	5	5	4	4	2	4	5	5	1	1	5	4	1	1	4	5	5	5	5	5	5	4	5	1	5	5	5	4	5	4	5	4	4	4	5	2	2	5	2	2	2	5	5	1	5	1
5	3	4	4	4	4	4	4	4	3	3	4	2	4	4	5	2	5	5	3	4	4	3	4	4	4	3	1	3	4	4	4	4	4	4	4	3	3	4	2	4	4	5	4	3	4	4	2	4	2
5	4	5	4	5	4	5	5	4	5	5	5	2	2	4	5	2	4	4	4	4	4	4	5	1	2	5	1	5	5	4	4	4	2	4	5	4	4	4	2	4	4	4	4	4	5	5	2	4	2
5	4	4	5	5	5	5	5	3	5	4	3	1	3	4	4	1	1	5	5	4	5	5	5	2	4	5	1	5	4	5	4	4	4	4	5	4	4	5	1	5	4	5	2	5	5	5	4	5	4
5	4	4	5	5	5	5	4	4	4	3	3	2	5	5	5	2	5	4	5	3	4	5	5	2	5	5	1	5	5	5	4	5	4	5	5	4	3	5	2	5	5	5	2	3	5	5	2	5	5
11	5	5	5	3	5	4	5	4	4	4	5	2	5	5	5	3	4	3	3	4	4	5	3	3	4	5	1	3	5	4	4	4	5	4	4	4	3	4	2	4	4	5	5	5	4	4	3	4	1
11	4	5	3	4	3	3	3	2	4	3	4	2	5	5	4	2	5	3	4	4	4	3	4	2	3	5	1	5	4	3	4	3	4	3	4	4	3	4	3	4	4	4	2	2	5	4	3	3	2
11	5	2	5	5	4	4	2	3	3	3	5	1	4	5	2	3	5	1	4	5	2	5	4	1	5	3	1	4	3	4	4	5	4	3	5	3	2	5	1	5	5	5	2	1	4	4	1	5	3
11	5	4	4	4	5	4	4	5	4	3	5	5	5	4	4	5	5	4	4	5	4	4	4	5	5	4	1	3	3	5	4	5	3	4	5	4	5	4	5	5	5	4	2	1	4	4	4	4	4
12	3	5	5	5	5	5	5	4	5	5	4	2	4	5	5	1	3	3	5	5	4	3	5	3	4	5	1	3	3	4	4	4	4	5	5	5	4	5	4	4	4	4	2	2	5	5	4	4	2
12	4	5	5	3	3	3	2	2	3	3	5	2	5	3	5	2	3	5	3	3	5	3	2	3	4	5	1	5	4	5	4	4	4	4	4	3	4	4	4	3	3	4	2	4	5	5	2	4	1
13	2	4	3	4	3	5	3	2	5	5	5	2	3	2	4	2	2	4	2	2	3	5	5	2	4	3	1	4	2	3	4	4	4	3	4	4	2	3	3	3	2	5	1	3	4	4	3	4	2
14	4	5	5	5	5	5	4	4	5	5	5	1	3	4	5	5	1	2	4	3	4	4	1	5	2	5	1	5	5	5	4	4	1	4	5	4	3	4	3	5	5	4	2	2	5	5	4	5	1
14	5	5	4	5	5	4	4	3	5	5	4	3	4	5	5	4	5	2	4	3	4	3	4	3	3	4	1	5	5	4	4	3	2	4	3	4	4	3	4	4	3	4	4	1	3	4	1	4	2
14	5	4	4	4	4	3	3	4	3	3	2	3	3	4	4	2	2	2	4	5	4	5	4	2	4	4	1	2	3	4	4	4	3	4	3	4	3	4	2	4	3	2	1	2	4	4	4	3	3
3	4	5	4	5	5	5	5	5	5	5	5	5	5	4	5	1	5	5	3	5	5	5	5	1	4	5	1	5	5	4	4	4	5	5	5	5	3	5	1	2	5	5	5	1	5	5	1	5	1
3	5	5	5	5	5	5	5	5	5	5	5	1	3	5	5	1	1	2	5	5	5	5	5	1	5	5	1	5	5	5	4	1	1	5	5	3	1	5	5	5	5	5	5	1	5	5	1	3	1
3	3	5	4	5	4	4	3	4	5	5	4	1	4	4	5	2	5	4	5	5	5	4	5	1	5	5	1	5	4	4	4	4	3	4	5	5	1	4	3	5	5	5	1	4	5	4	3	4	1
3	3	5	4	5	5	4	4	3	3	4	4	3	4	4	4	2	5	4	3	3	4	3	5	2	4	4	1	4	2	5	4	4	5	5	5	4	2	4	2	4	4	5	2	1	4	4	3	4	2
3	1	5	5	5	5	5	5	4	5	5	5	1	5	4	5	2	1	5	5	5	5	4	5	1	4	5	1	5	5	5	4	4	2	5	5	5	4	5	1	5	5	5	5	1	5	5	2	5	1
3	5	3	4	5	5	5	4	4	5	5	3	1	5	4	4	2	1	3	4	5	5	4	5	5	4	4	1	5	5	5	4	4	4	4	5	4	3	4	2	3	5	5	1	2	5	5	3	5	2
3	5	3	5	5	3	4	3	2	4	2	3	2	2	3	3	2	5	3	4	5	3	4	5	1	3	3	1	4	2	5	4	4	5	4	5	4	4	5	1	5	3	4	2	1	5	5	2	5	1
3	3	2	5	5	5	5	4	4	4	2	2	2	5	4	3	1	5	5	5	5	5	5	3	1	2	5	1	5	4	5	4	4	4	3	5	4	1	5	2	4	3	5	2	2	5	4	2	2	1
3	5	5	5	5	4	5	4	4	5	5	5	2	5	5	5	4	4	4	5	4	1	4	5	1	1	4	1	5	5	5	4	4	1	5	5	4	4	5	1	5	2	5	4	1	5	5	2	5	1
4	4	5	4	4	5	5	4	4	5	5	3	5	4	4	4	4	5	4	4	5	4	5	4	2	4	4	1	5	4	5	4	4	2	4	4	3	2	4	2	4	4	5	2	2	4	4	3	5	2
4	2	5	4	5	5	5	4	4	4	3	4	4	4	4	5	2	4	3	4	4	4	4	3	1	4	4	1	5	4	4	4	3	3	4	5	4	4	4	2	3	3	5	4	2	5	4	3	4	1
4	5	5	5	4	5	4	5	5	5	5	4	1	3	4	5	1	1	3	5	4	4	5	5	2	2	5	1	5	5	5	4	3	3	5	5	5	4	5	1	4	5	5	5	5	5	5	2	5	1
4	3	5	4	5	5	5	4	4	5	4	5	4	5	4	5	3	5	5	4	4	4	4	5	2	2	4	1	4	5	4	4	4	2	4	5	4	2	5	1	3	5	4	5	2	5	5	1	5	1
5	4	5	5	5	5	5	5	4	4	3	3	1	4	4	5	1	5	5	4	4	4	3	5	4	4	4	1	3	4	4	4	4	2	4	4	4	3	4	5	4	4	5	2	2	5	4	4	5	2
5	4	4	5	5	5	5	5	4	5	4	4	4	4	4	4	2	1	4	5	3	4	5	5	5	4	4	1	4	4	4	4	3	3	4	4	4	4	5	2	4	4	5	4	1	5	5	1	5	1
5	3	5	5	5	5	5	4	5	5	5	5	1	5	3	5	2	5	4	5	5	5	4	5	1	4	5	1	5	5	5	4	4	5	5	5	4	4	5	3	4	5	5	5	1	4	5	1	5	1
5	2	5	5	5	5	5	5	4	5	5	4	1	4	4	5	2	1	5	4	5	4	4	5	2	2	4	1	5	5	5	4	2	4	5	5	5	4	5	3	5	5	3	5	1	5	4	1	5	1
5	4	5	5	5	5	5	4	5	5	4	4	1	5	5	5	2	1	5	5	4	4	5	5	1	4	4	1	5	5	5	4	4	4	4	4	4	4	4	4	4	5	5	5	5	5	4	1	5	1
5	4	5	5	5	5	5	4	4	5	5	4	2	5	4	5	1	5	5	5	4	4	4	5	1	4	4	1	4	5	4	4	4	2	5	4	5	4	5	1	4	5	4	2	4	5	5	3	5	1
5	5	4	5	4	4	3	4	3	4	2	2	3	5	5	4	2	1	4	4	4	4	4	5	1	5	4	1	4	4	4	4	4	4	3	4	4	3	5	2	3	4	4	4	4	4	4	1	5	1
5	4	5	5	5	5	5	5	4	5	5	5	1	5	4	5	1	1	4	4	5	5	5	5	1	2	5	1	5	5	5	4	4	4	5	5	5	5	5	1	2	5	4	5	1	5	5	5	5	1
5	4	5	4	4	5	4	4	4	3	4	4	2	4	4	5	3	4	4	4	4	4	3	5	3	2	4	1	4	3	5	4	4	2	5	5	4	3	5	5	4	4	5	2	2	4	4	2	4	1
5	4	5	5	5	5	5	5	5	5	5	4	1	5	5	5	1	1	5	5	3	5	5	5	2	4	5	1	5	5	5	4	3	2	5	5	4	4	5	1	4	5	5	4	3	5	5	1	5	1
5	4	4	5	5	4	5	3	2	4	4	4	4	4	5	4	3	4	4	5	4	3	4	5	4	5	4	1	5	4	4	4	5	4	4	4	5	4	5	1	5	5	5	4	2	4	5	1	5	1
5	5	5	5	5	4	4	4	4	4	3	3	3	4	4	5	1	5	4	3	4	4	4	5	3	4	3	1	4	4	4	4	4	3	4	4	4	4	4	3	4	4	4	5	1	5	5	2	5	1
7	2	5	5	5	5	5	5	5	5	5	5	1	5	5	5	1	5	5	5	5	5	5	4	1	4	5	1	5	5	5	4	4	5	5	5	5	4	5	5	5	5	4	5	1	5	5	1	5	1
8	2	5	4	5	4	4	4	5	4	4	4	1	3	4	5	1	1	5	5	3	4	4	4	1	1	4	1	3	3	4	4	3	3	3	4	4	5	4	1	4	3	4	2	1	4	4	1	3	1
8	4	5	5	4	5	5	4	4	4	5	5	2	5	5	5	1	5	5	4	4	4	5	5	1	4	5	1	4	4	5	4	4	4	5	5	4	3	5	2	4	5	5	4	2	5	5	1	5	1
11	5	5	4	4	5	3	4	3	3	1	2	2	4	4	5	4	3	4	4	3	4	3	4	2	4	3	1	4	4	3	4	4	2	5	4	5	2	4	2	5	3	4	2	2	2	4	4	4	1
11	4	4	4	5	5	5	3	4	5	4	3	2	4	2	5	2	3	4	3	2	4	5	4	2	4	3	1	2	3	5	4	4	4	5	4	5	2	5	5	3	3	5	4	3	4	4	4	4	2
11	4	4	5	5	5	5	4	3	4	4	3	5	4	4	4	2	4	4	4	3	5	4	5	5	4	3	1	5	3	4	4	4	3	4	5	3	3	4	2	4	4	5	3	1	5	5	1	5	1
11	4	4	4	5	3	5	5	5	3	3	4	2	5	4	4	4	4	4	4	4	4	4	5	4	4	4	1	4	4	4	4	4	4	4	4	4	4	4	4	4	4	4	1	1	4	4	4	4	3
11	4	4	4	4	4	4	4	4	4	4	5	1	4	4	5	1	5	5	5	5	5	5	5	5	1	5	1	5	5	5	4	3	4	5	5	5	4	5	1	5	5	5	5	1	5	5	1	5	1
11	5	5	5	5	5	5	5	5	5	3	3	1	5	4	5	3	5	5	3	3	5	2	4	1	2	5	1	4	5	4	4	2	2	5	5	5	3	4	2	5	4	5	5	1	5	5	5	5	4
12	2	5	5	5	3	5	4	4	5	5	3	1	3	4	5	2	5	3	3	4	3	3	4	5	4	4	1	4	4	3	4	3	5	5	5	5	3	4	5	4	5	4	2	3	4	5	1	4	1
12	3	5	5	5	5	5	5	3	5	3	4	1	3	5	5	1	3	4	5	5	5	3	5	1	3	5	1	5	5	5	4	4	3	5	5	3	4	5	3	5	5	5	4	1	5	5	1	5	1
12	2	5	5	5	5	5	5	4	3	3	4	2	5	4	5	1	1	5	4	4	2	3	4	3	2	5	1	5	5	3	4	4	2	5	5	2	2	4	4	3	5	5	5	5	5	5	1	5	2
12	3	5	4	4	3	5	1	2	3	3	4	2	4	4	4	2	3	4	3	2	4	3	4	3	2	4	1	2	4	3	4	4	2	4	3	3	2	4	4	5	4	4	2	1	4	4	1	3	1
13	5	5	5	4	5	4	4	3	4	5	4	2	4	5	4	2	2	3	3	3	4	4	4	3	4	3	1	3	4	4	4	4	3	5	4	4	3	5	2	4	5	4	4	2	5	5	1	4	1
14	5	4	5	4	5	5	3	4	4	4	4	1	4	4	4	2	1	4	4	4	5	5	4	5	2	5	1	4	3	4	4	4	4	5	5	5	3	5	2	2	4	5	4	1	4	4	1	4	1
15	3	5	5	5	5	5	4	3	4	4	3	2	3	5	5	1	1	5	5	5	5	5	5	1	4	4	1	5	4	4	4	4	2	4	5	4	5	5	4	4	5	5	4	1	4	5	1	5	1
15	2	4	4	5	4	4	2	4	2	2	2	2	4	4	5	3	3	4	4	4	2	2	4	2	4	3	1	4	5	4	4	4	5	4	4	5	3	3	1	4	4	3	5	1	5	4	1	4	2
15	2	3	4	4	4	3	4	3	2	2	4	2	5	5	4	2	5	4	4	4	4	3	5	2	4	5	1	4	3	3	4	4	3	5	5	4	3	5	1	5	5	4	4	1	5	4	1	4	2
16	2	5	4	5	5	3	5	3	4	4	3	2	4	4	5	1	1	5	5	4	4	5	4	2	4	5	1	4	3	5	4	4	2	4	5	4	2	4	2	2	4	4	2	2	4	4	1	4	1
16	4	4	4	5	4	3	4	4	2	3	3	3	4	4	5	1	2	4	4	2	4	3	5	1	4	5	1	4	4	4	4	4	4	5	5	4	2	4	5	5	4	5	1	1	5	4	3	4	1
16	4	5	4	5	5	5	4	5	4	5	4	3	5	5	5	1	5	4	4	5	4	3	4	2	3	4	1	3	5	3	4	4	3	5	4	4	3	5	5	3	4	5	4	2	5	5	3	4	1
16	4	5	5	5	4	4	4	5	4	4	3	2	5	5	5	1	5	2	4	4	4	3	5	2	5	4	1	4	4	4	4	5	4	4	4	4	4	5	5	4	4	5	1	1	4	5	2	5	2
16	2	5	5	5	3	5	4	5	3	3	5	3	5	5	5	1	5	4	5	4	4	5	5	1	4	5	1	5	5	4	4	4	5	5	5	5	4	5	1	4	4	5	4	1	5	4	1	4	1
18	3	5	4	4	5	5	4	3	4	4	4	2	5	4	4	4	4	4	4	4	4	4	3	2	3	4	1	4	4	4	4	5	4	4	4	5	4	4	4	5	4	4	3	2	4	4	4	4	1
18	4	5	5	5	5	5	1	3	4	4	3	2	3	2	4	4	5	3	4	4	4	5	5	1	4	4	1	4	4	3	4	4	3	4	4	4	4	5	4	4	4	5	2	4	5	5	1	5	1
18	5	5	5	5	4	5	5	5	4	5	5	1	5	5	5	2	4	4	5	5	5	3	2	2	4	5	1	4	5	4	4	4	3	4	5	4	3	5	4	5	5	4	2	1	4	4	2	5	1
18	2	5	4	4	3	4	5	3	4	3	3	2	5	4	5	3	5	5	4	5	5	5	4	1	4	5	1	3	4	5	4	4	3	4	5	4	3	4	2	4	4	5	2	1	4	4	1	4	1
18	4	5	4	5	5	4	5	5	3	3	3	2	4	5	5	1	1	4	3	4	3	3	5	1	3	4	1	4	5	5	4	2	2	5	4	5	4	5	2	4	5	5	5	4	4	4	4	5	1
18	5	4	4	5	4	5	4	2	3	5	4	1	5	4	4	4	5	2	2	1	2	3	5	3	4	5	1	4	4	4	4	4	3	4	4	3	2	4	4	5	5	5	1	1	5	5	2	5	1
18	5	5	5	5	5	5	5	5	5	5	5	1	4	4	5	1	3	4	4	4	5	3	5	1	2	4	1	4	5	5	4	4	3	5	#NULL!	#NULL!	#NULL!	#NULL!	#NULL!	#NULL!	#NULL!	#NULL!	#NULL!	#NULL!	#NULL!	#NULL!	#NULL!	#NULL!	#NULL!
19	3	5	5	5	5	5	4	4	5	5	5	1	5	5	5	1	4	4	4	5	4	4	5	4	4	4	1	4	5	4	4	5	4	4	5	3	3	4	1	2	4	5	3	2	4	4	4	4	3
4	4	5	5	5	5	5	5	4	5	5	5	1	5	5	5	5	1	5	5	5	5	5	5	1	4	5	1	5	5	5	4	4	1	5	5	5	5	5	1	4	5	5	5	1	5	5	1	5	1
5	3	4	4	4	3	4	4	3	3	3	3	2	5	4	4	2	2	4	4	4	2	3	4	1	5	4	1	4	3	3	4	5	5	4	4	5	4	5	2	3	3	4	2	3	4	4	3	4	2
7	3	5	5	4	3	5	3	4	4	3	5	2	4	4	5	2	3	4	4	3	4	3	4	1	1	4	1	4	5	4	4	2	1	3	5	4	4	5	1	4	4	5	5	1	5	5	2	4	1
18	5	5	5	5	5	5	5	4	3	3	3	2	4	5	5	2	4	4	4	4	4	4	4	4	3	4	1	4	3	4	4	3	2	4	5	4	4	5	5	3	4	5	2	1	4	4	2	4	1
11	3	4	5	4	4	4	2	3	3	4	3	4	4	4	4	3	5	4	3	3	4	3	4	4	4	4	1	4	4	4	4	4	5	4	5	4	4	4	5	4	4	5	2	4	5	4	5	4	2
10	4	4	4	4	4	4	3	4	4	4	2	4	4	3	4	2	4	2	2	5	4	3	4	2	4	4	2	4	3	3	4	4	3	2	4	4	2	3	2	3	4	5	3	3	4	4	2	4	2
3	3	5	4	4	5	5	4	3	5	5	4	2	5	4	5	3	5	4	2	4	5	4	5	2	2	4	2	5	5	4	4	3	3	4	5	5	5	4	3	5	4	5	2	2	3	4	2	5	2
3	5	4	3	4	4	3	2	1	2	2	2	2	3	3	3	3	4	2	3	2	3	3	4	4	5	4	2	3	3	3	4	5	4	3	4	4	2	3	4	4	3	2	2	2	4	4	1	3	4
3	4	3	4	4	5	4	4	3	4	3	3	2	3	4	4	3	1	3	4	3	4	3	4	2	3	4	2	4	4	4	4	4	4	4	5	4	3	4	2	4	4	5	1	3	4	4	3	5	3
4	4	4	4	4	3	4	2	2	4	4	4	2	4	4	4	1	5	2	2	2	3	3	4	1	4	4	2	5	4	3	4	4	3	5	4	4	4	4	5	4	4	4	4	1	5	4	1	4	1
4	4	5	4	4	5	4	4	3	5	5	3	3	4	3	5	2	5	4	5	3	4	4	4	2	3	4	2	5	4	4	4	4	4	4	3	5	2	4	1	5	4	4	4	4	4	4	1	4	1
5	5	4	4	3	2	5	4	2	2	2	2	2	4	5	3	2	5	2	4	4	2	2	5	2	4	4	2	2	3	2	4	4	4	5	5	5	5	3	4	4	5	5	2	3	4	4	3	4	3
5	5	5	5	5	4	5	5	3	3	4	3	2	4	4	5	2	5	3	4	5	4	4	4	2	3	4	2	5	5	3	4	5	2	4	5	4	4	4	2	4	4	5	2	2	4	4	1	5	1
5	4	5	5	5	3	5	1	3	4	3	3	3	3	3	4	2	3	4	4	4	4	4	4	2	4	4	2	4	3	3	4	4	3	4	4	4	3	4	3	3	4	4	2	3	4	4	2	4	2
5	4	5	4	4	3	3	3	4	3	4	4	2	4	3	5	3	4	4	3	4	3	3	3	3	2	4	2	3	5	3	4	3	3	3	4	4	4	5	3	3	3	3	4	1	5	4	1	4	1
6	5	5	4	5	3	3	3	2	3	3	2	2	4	3	5	2	1	1	3	3	2	3	3	3	4	4	2	4	4	3	4	4	2	2	4	5	3	3	3	3	3	3	1	3	3	3	1	4	1
10	5	5	5	5	5	5	5	5	5	5	5	1	4	5	5	4	5	5	4	4	4	4	4	4	5	4	2	5	5	4	4	5	2	5	5	5	4	4	4	4	5	5	5	1	5	5	3	5	3
11	5	4	4	4	4	4	4	3	3	4	3	3	3	3	4	4	4	4	4	3	4	3	4	3	4	3	2	3	4	4	4	4	3	4	4	4	3	4	3	5	4	4	1	1	5	4	3	4	1
11	5	5	3	4	5	5	2	2	5	5	2	5	4	2	4	3	5	3	3	5	3	5	2	5	3	2	2	2	3	5	4	4	4	3	4	5	3	4	5	4	3	5	1	5	4	4	3	3	3
11	5	4	4	4	5	5	5	4	3	3	3	2	5	5	4	2	1	4	5	3	4	3	3	3	2	5	2	4	4	4	4	4	3	5	5	5	5	5	2	5	4	5	2	2	5	4	3	5	2
11	3	5	5	4	4	5	3	4	3	3	2	3	3	3	4	2	3	4	4	2	4	2	4	2	3	4	2	5	3	4	4	2	2	4	5	4	2	4	5	5	4	5	4	4	5	4	2	4	1
11	4	5	3	3	3	4	5	3	3	4	4	3	5	3	5	2	3	3	3	4	4	4	5	2	2	4	2	5	4	3	4	3	3	4	4	4	2	4	2	3	4	3	4	1	3	2	1	5	1
11	5	5	4	4	3	4	2	2	2	2	3	3	4	4	5	3	3	3	2	3	4	3	4	2	2	4	2	4	4	4	4	2	2	3	5	3	4	4	2	3	4	4	4	1	3	3	2	4	1
11	5	3	4	3	3	2	1	2	2	2	3	3	3	1	3	3	3	3	3	3	3	3	3	3	4	4	2	3	3	2	4	4	4	3	3	5	4	3	2	2	3	5	1	1	3	2	1	4	1
11	5	3	4	4	4	3	3	4	3	3	3	3	3	3	3	3	3	3	3	3	3	5	4	3	3	3	2	2	3	3	4	4	3	4	#NULL!	#NULL!	#NULL!	#NULL!	#NULL!	#NULL!	#NULL!	#NULL!	#NULL!	#NULL!	#NULL!	#NULL!	#NULL!	#NULL!	#NULL!
12	4	2	3	3	2	2	2	1	2	1	2	2	2	2	2	3	3	3	2	2	2	2	3	4	4	3	2	2	1	2	4	4	4	2	3	4	2	2	4	3	3	2	1	3	3	2	3	3	3
12	5	5	4	4	4	4	3	3	4	4	3	2	4	4	4	3	4	3	3	4	4	3	2	3	3	4	2	4	4	3	4	4	3	4	3	4	3	3	3	4	3	3	3	2	4	4	3	3	2
12	4	5	4	5	5	5	4	2	3	3	2	4	4	4	4	3	5	4	4	4	4	5	4	1	2	4	2	4	4	5	4	4	2	4	4	5	4	4	3	4	5	5	1	1	5	5	1	5	1
12	4	5	4	4	4	3	1	2	3	3	2	3	4	2	4	4	4	4	1	1	1	3	2	2	4	2	2	3	3	2	4	4	2	2	4	5	3	1	2	1	3	2	1	1	3	3	2	3	3
13	3	5	4	4	3	3	3	2	3	3	2	2	4	2	4	2	4	4	4	2	4	2	4	2	2	4	2	4	4	4	4	4	4	3	4	4	2	4	2	4	3	4	1	2	4	4	2	4	2
13	4	4	4	4	5	3	2	2	3	3	2	2	3	3	4	2	5	4	3	3	4	3	4	2	4	2	2	4	4	4	4	4	3	4	2	4	4	3	2	4	4	2	2	2	4	4	2	4	1
14	5	4	4	5	4	3	3	4	3	3	2	3	5	2	5	3	4	1	2	4	4	3	5	2	4	5	2	1	3	2	4	3	2	4	5	5	4	5	2	2	4	2	4	4	4	3	3	3	3
14	5	4	3	4	4	4	4	1	2	2	3	2	4	5	4	4	1	2	2	4	4	3	5	2	4	4	2	4	3	2	4	2	3	5	5	5	4	5	2	5	5	4	4	2	4	4	2	5	2
14	4	5	4	4	3	3	3	2	4	4	2	3	3	2	4	3	2	3	4	3	3	3	3	3	4	3	2	3	4	3	4	4	4	3	3	4	3	2	3	3	3	5	2	3	3	4	4	3	1
14	5	3	3	4	4	5	3	3	2	3	3	2	4	3	2	3	2	2	5	4	4	5	4	2	4	4	2	4	3	4	4	4	4	4	4	4	2	4	3	4	4	3	2	2	4	4	2	4	1
14	5	5	4	4	4	4	3	4	4	4	4	1	4	5	5	1	1	4	2	4	4	2	4	2	3	4	2	5	5	4	4	4	4	4	5	4	3	4	4	5	4	5	4	1	4	4	1	4	1
14	5	5	4	4	4	2	3	3	3	2	4	4	4	4	5	4	3	3	2	3	4	2	3	3	4	4	2	2	4	3	4	5	4	4	4	4	3	4	3	4	4	2	1	3	4	4	2	4	2
16	5	4	3	5	4	3	3	2	3	2	3	2	5	4	3	3	4	2	3	5	4	3	4	2	4	4	2	2	3	5	4	4	2	4	4	3	2	4	5	4	3	4	2	1	4	4	3	3	1
16	3	5	4	5	4	3	3	3	3	3	4	3	4	3	5	4	3	4	3	4	4	4	5	4	5	4	2	3	3	5	4	5	4	5	4	4	3	4	3	3	4	4	2	1	4	4	1	4	1
16	3	5	4	5	3	3	3	3	3	3	4	3	5	4	5	3	3	5	4	3	5	4	4	2	3	3	2	3	4	3	4	4	4	4	5	3	3	4	5	4	3	5	1	1	4	4	1	3	2
16	4	3	3	4	4	4	3	3	3	3	1	4	4	3	4	3	4	3	3	2	2	4	4	4	4	4	2	4	4	3	4	4	4	4	4	4	2	4	3	4	4	4	4	3	4	4	2	4	2
16	3	4	3	5	4	3	2	3	4	4	3	3	4	4	5	2	2	4	4	4	3	5	5	4	4	4	2	2	3	5	4	4	3	3	3	3	2	4	2	4	4	3	1	2	5	5	2	4	3
16	2	5	5	5	3	5	2	2	3	3	2	3	4	4	5	2	4	4	2	2	4	3	4	2	4	4	2	1	4	3	4	5	4	4	4	4	2	4	2	2	4	4	1	2	4	3	2	3	1
18	2	4	5	5	4	5	3	2	3	4	3	3	4	4	4	3	4	4	4	3	4	3	4	2	4	3	2	4	4	3	4	4	4	4	4	4	3	4	3	2	4	4	2	2	4	4	2	3	1
18	4	4	5	5	5	5	4	3	4	4	3	2	5	3	5	4	5	4	3	4	4	4	3	2	4	4	2	4	4	4	4	4	4	4	5	5	3	4	4	3	4	4	4	4	4	4	1	5	2
3	2	5	5	4	5	5	5	4	4	4	4	4	5	4	5	2	1	4	3	4	4	4	4	1	4	4	2	4	5	4	4	3	3	4	5	5	4	5	4	5	5	5	5	1	4	4	1	5	1
3	4	5	5	5	5	5	4	4	5	5	4	1	4	4	5	2	4	4	4	4	4	4	4	2	3	5	2	5	5	5	4	4	4	5	4	4	4	5	2	4	4	5	2	1	5	5	1	5	1
3	3	5	5	5	5	5	4	3	5	5	4	2	5	4	5	2	5	4	4	3	3	4	4	2	4	4	2	4	3	4	4	4	4	3	4	4	2	3	3	5	5	5	2	2	4	4	2	4	1
3	4	3	4	4	4	4	4	3	5	4	3	2	3	4	3	3	5	3	4	3	3	3	5	3	3	5	2	3	4	3	4	3	3	4	4	3	2	3	3	3	4	4	3	3	4	3	3	4	2
3	4	4	5	4	5	4	5	4	5	5	5	2	5	4	5	2	2	4	4	4	5	3	4	2	4	4	2	4	4	4	4	4	3	5	5	5	3	4	5	1	4	4	2	4	4	4	4	4	3
3	3	5	4	4	4	4	3	3	4	4	4	2	4	3	4	3	2	4	4	4	4	4	4	2	4	4	2	4	3	3	4	4	4	4	4	4	2	4	2	4	4	3	2	2	4	3	2	4	2
3	5	4	4	4	5	4	3	2	4	3	4	2	4	2	3	2	4	3	4	3	3	2	4	2	3	4	2	4	3	3	4	4	3	2	4	4	3	5	2	2	4	4	2	5	4	3	1	4	1
3	4	3	5	4	4	4	4	4	5	4	4	2	4	5	4	2	1	2	4	4	4	4	5	2	4	5	2	4	4	4	4	5	2	4	4	4	4	5	2	4	5	4	4	3	4	4	3	4	3
3	4	4	5	5	5	4	4	3	4	4	3	1	3	5	4	1	1	3	4	5	5	3	5	2	4	5	2	5	4	4	4	3	3	4	4	5	4	4	3	3	4	5	3	3	4	5	2	5	2
4	4	4	5	5	4	5	4	4	5	4	3	2	5	5	5	2	1	4	5	5	5	3	4	1	2	5	2	5	4	5	4	2	4	4	5	4	3	4	2	5	5	5	4	1	4	4	2	4	1
4	5	5	4	4	5	4	4	3	5	5	4	1	5	4	5	3	5	4	5	5	4	5	5	2	4	4	2	5	5	5	4	4	4	5	5	4	4	5	1	5	5	5	5	1	5	5	1	5	1
4	4	5	5	4	5	4	4	4	5	4	4	1	3	5	4	2	1	4	4	5	5	4	4	1	4	5	2	5	3	5	4	4	2	5	5	4	5	5	1	4	4	4	4	1	5	5	1	5	1
4	3	4	4	4	4	4	4	3	2	2	3	2	5	4	4	3	5	5	4	4	4	3	3	3	2	4	2	4	3	3	4	4	4	4	4	4	3	3	3	4	4	4	4	2	4	4	2	4	2
4	4	5	5	5	3	3	4	3	3	4	4	2	5	4	4	2	1	3	3	2	3	3	4	3	4	3	2	3	3	4	4	4	4	4	4	4	3	4	3	2	3	3	4	4	4	4	4	4	2
4	3	5	4	4	4	4	4	5	4	3	4	1	4	4	5	2	1	4	4	4	4	3	5	2	2	4	2	5	4	4	4	4	3	5	4	4	4	5	1	4	5	4	2	4	4	4	2	4	1
5	4	5	5	5	5	5	5	5	3	3	2	1	5	5	5	1	3	5	5	3	4	4	5	1	4	5	2	4	3	3	4	4	4	5	5	5	4	5	2	5	4	4	5	1	5	5	1	3	1
5	4	5	4	4	4	4	4	3	4	4	3	2	4	4	5	1	2	4	4	3	4	3	5	2	4	4	2	4	4	4	4	4	2	4	4	4	3	4	2	3	4	4	4	2	4	4	2	4	1
5	4	4	4	4	5	5	5	5	5	5	5	1	5	5	4	3	5	5	5	5	5	5	4	1	5	5	2	5	5	5	4	4	4	5	5	5	3	5	1	2	5	5	5	1	4	4	1	5	1
5	4	4	5	5	5	5	4	4	5	4	4	2	4	5	4	3	1	5	4	5	4	5	5	1	4	5	2	5	4	4	4	4	4	5	4	4	4	5	4	5	5	5	4	2	5	5	4	5	3
5	3	4	4	5	4	3	2	5	3	5	2	3	4	4	5	2	4	4	2	4	4	3	5	3	5	4	2	3	3	2	4	4	4	4	4	4	3	5	5	4	5	4	3	3	4	5	1	4	1
5	3	5	4	5	4	5	2	2	4	5	3	2	5	5	4	1	1	4	1	1	5	5	5	5	4	4	2	4	4	4	4	2	4	5	5	5	3	4	3	5	4	4	2	3	5	4	1	5	1
5	4	5	4	4	4	4	2	3	3	3	3	1	4	4	4	3	5	3	4	4	4	3	5	4	4	3	2	4	3	4	4	4	3	4	4	4	4	4	3	4	4	4	2	2	4	4	1	4	1
5	2	4	4	5	5	4	3	4	4	4	4	2	3	4	5	2	5	4	4	4	4	4	5	2	5	5	2	5	4	4	4	5	5	4	4	4	4	4	2	4	4	4	3	2	4	4	3	4	2
5	4	4	3	4	4	4	3	2	2	1	2	2	3	4	2	3	2	3	2	2	2	1	4	2	3	3	2	4	2	3	4	3	4	4	2	3	4	4	3	4	3	5	2	2	4	4	2	3	1
5	4	5	5	5	5	5	5	4	4	4	4	1	4	4	5	2	5	4	4	5	5	4	5	1	2	4	2	5	5	5	4	4	4	5	5	5	5	5	1	5	5	3	5	1	5	4	1	5	1
5	5	4	4	4	4	4	4	3	4	4	4	2	4	5	4	2	5	4	4	5	4	5	5	1	4	5	2	5	4	5	4	4	3	5	3	5	5	5	1	5	4	4	2	4	5	5	3	5	3
5	4	3	5	5	5	5	2	2	4	4	2	1	5	4	4	2	5	4	4	5	4	4	5	2	4	5	2	5	4	4	4	4	4	4	4	4	2	4	2	5	4	5	2	2	4	5	1	5	1
5	4	4	4	4	4	3	3	3	4	4	3	4	3	5	4	2	3	4	4	3	4	4	4	2	4	4	2	3	4	3	4	3	2	4	4	4	3	4	2	4	4	3	2	3	4	4	1	4	1
5	3	5	5	4	5	5	5	4	3	3	4	3	5	4	5	3	4	4	3	4	4	3	4	4	2	3	2	3	5	5	4	2	3	4	4	4	3	4	3	5	4	4	4	1	4	4	2	4	3
5	4	4	4	5	4	3	4	1	3	3	2	3	3	4	3	2	3	4	3	3	4	4	4	3	4	3	2	3	3	2	4	4	4	4	4	4	3	4	3	3	4	5	1	4	4	4	3	4	1
5	3	5	5	5	5	5	4	4	5	5	4	4	5	5	5	1	5	4	5	3	4	5	5	5	4	4	2	5	4	5	4	2	3	5	5	5	4	5	1	4	5	5	1	2	5	5	3	5	2
5	5	3	5	4	5	5	4	4	4	4	4	1	5	5	5	2	1	2	4	4	4	2	4	2	4	4	2	4	4	5	4	4	3	2	5	5	4	4	2	3	4	5	1	3	4	3	1	5	3
5	5	4	4	4	4	4	4	3	4	4	2	2	3	4	4	2	3	4	4	4	4	4	4	2	4	4	2	4	3	4	4	4	4	3	4	4	4	4	3	4	4	4	1	2	5	5	3	4	2
5	3	5	4	5	4	5	4	4	5	4	5	2	3	4	4	2	5	3	4	3	3	3	4	4	4	4	2	4	4	4	4	4	3	4	4	2	3	4	2	4	4	#NULL!	#NULL!	#NULL!	#NULL!	#NULL!	#NULL!	#NULL!	#NULL!
8	2	5	4	5	4	4	4	4	4	5	4	1	4	4	5	1	1	5	4	4	4	3	4	1	4	4	2	4	5	3	4	4	3	4	5	5	3	5	2	4	5	5	2	2	4	4	2	4	1
8	2	5	4	4	4	3	5	4	5	4	4	2	5	4	5	2	4	4	4	5	3	4	4	1	2	4	2	5	5	5	4	4	4	4	5	5	4	5	4	4	4	5	5	2	4	4	2	4	1
10	2	4	4	4	4	4	4	4	4	3	4	4	3	4	4	2	4	4	4	4	4	4	4	4	2	4	2	5	4	5	4	4	4	5	5	4	4	4	2	4	5	5	2	1	4	4	2	5	3
10	2	5	5	5	5	5	4	5	5	4	4	1	4	5	5	1	5	5	4	4	5	4	5	1	2	4	2	4	5	4	4	3	2	4	5	4	3	5	1	4	4	5	4	1	5	5	1	5	1
11	3	5	5	5	5	4	3	4	4	4	4	3	5	5	5	2	3	4	4	4	5	3	5	3	3	4	2	4	4	3	4	5	4	4	5	5	4	5	3	5	4	5	4	2	5	5	2	4	2
11	4	5	5	5	4	4	4	3	3	3	2	2	4	3	4	4	3	4	4	3	4	2	2	2	4	4	2	3	3	3	4	4	4	3	4	4	3	4	4	4	3	4	2	2	4	3	2	3	2
11	4	4	4	4	3	5	4	2	3	3	2	3	5	3	4	2	5	4	5	5	3	2	5	3	4	4	2	2	4	3	4	4	3	2	4	4	2	4	5	3	4	4	1	3	4	5	3	4	1
11	4	5	5	5	5	5	5	4	5	5	5	2	5	5	5	4	5	4	3	5	4	3	4	1	2	3	2	3	5	4	4	2	3	5	4	2	3	5	4	4	4	4	4	3	5	5	3	5	1
11	2	4	5	5	5	5	4	4	5	4	2	2	5	5	5	2	5	5	5	4	5	5	5	1	4	4	2	4	5	5	4	4	2	4	4	4	4	5	1	4	5	4	2	2	5	5	2	5	1
11	4	5	5	5	5	5	4	4	5	5	5	2	5	5	5	2	5	4	5	5	4	5	5	1	4	4	2	4	4	4	4	4	4	5	5	5	5	5	2	4	5	4	4	1	5	5	2	5	1
11	5	5	3	4	4	3	3	4	3	4	3	3	3	4	5	4	3	2	4	4	4	3	4	4	4	4	2	2	5	4	4	4	3	4	4	4	3	5	2	5	5	5	5	1	4	5	4	5	4
11	4	4	4	5	3	3	3	2	3	2	2	2	2	4	4	2	4	4	3	3	3	5	4	5	4	4	2	4	4	5	4	3	2	4	4	4	4	4	5	4	4	5	2	2	4	4	2	4	2
11	3	4	4	4	4	3	3	3	3	4	2	3	4	4	4	2	2	4	3	2	4	3	4	2	4	4	2	2	3	3	4	4	4	4	4	4	4	4	3	4	3	3	2	2	4	4	2	4	3
12	4	4	4	4	4	4	4	3	3	3	2	4	4	4	5	3	4	4	4	4	4	4	4	4	4	4	2	4	4	4	4	4	5	4	5	5	4	4	2	2	4	5	2	2	4	4	1	4	1
14	4	4	3	4	5	4	4	4	5	4	4	1	4	4	5	3	5	3	4	4	2	4	5	2	4	5	2	4	4	5	4	4	3	4	4	4	2	4	1	4	4	4	1	1	4	3	2	4	1
14	5	2	3	5	3	4	4	2	4	3	4	4	3	4	2	3	5	1	4	3	3	4	2	3	5	4	2	4	2	2	4	4	1	3	4	3	3	4	1	3	2	4	2	3	5	5	1	4	4
14	4	4	4	4	4	4	3	4	4	4	3	2	4	3	4	2	4	3	3	3	4	3	4	2	5	2	2	3	4	3	4	4	3	4	4	4	3	4	5	4	4	4	2	2	4	4	2	4	2
14	5	5	5	5	5	4	3	2	5	4	3	2	5	4	4	3	1	3	4	4	4	3	3	2	4	4	2	4	4	4	4	4	3	4	4	4	3	3	3	4	4	5	1	1	5	5	3	5	3
14	5	4	5	5	5	5	5	3	4	4	4	1	5	5	4	1	5	4	5	4	5	4	5	1	5	5	2	5	4	5	4	4	3	5	5	4	5	5	1	4	5	5	4	3	5	5	1	5	1
14	5	4	5	4	4	4	2	4	3	3	4	2	3	4	4	2	5	2	5	3	2	3	2	1	5	5	2	4	4	3	4	4	4	5	4	5	2	4	5	5	5	5	2	2	5	4	1	4	1
14	4	4	4	4	3	3	3	4	3	3	3	3	3	4	4	2	2	3	4	5	3	3	3	4	3	3	2	3	3	3	4	4	4	3	4	4	3	4	5	4	4	3	2	2	4	4	1	4	1
15	2	5	5	5	4	2	1	5	2	2	2	2	4	5	5	2	4	5	1	4	4	3	4	4	1	1	2	5	4	4	4	3	1	3	4	4	4	5	3	5	5	5	5	1	4	5	1	5	1
15	4	5	3	4	3	3	2	2	3	3	3	2	4	4	4	2	5	4	3	3	4	3	3	2	3	2	2	4	3	3	4	4	3	4	4	4	3	3	4	4	3	4	2	4	4	4	2	4	1
15	2	5	4	4	3	3	2	4	3	2	1	3	3	4	5	2	5	4	4	4	3	3	2	3	5	4	2	4	5	3	4	4	3	5	4	5	1	5	2	4	3	2	1	3	4	5	1	4	1
16	5	5	5	5	4	4	5	4	3	3	4	4	5	5	5	2	2	5	5	4	4	3	5	4	4	5	2	5	5	4	4	5	4	5	5	4	3	5	4	5	5	5	5	3	5	5	2	5	2
18	3	4	4	5	5	4	4	4	4	4	4	4	5	4	4	4	5	3	4	4	4	5	5	5	4	4	2	4	3	5	4	4	3	4	4	5	3	4	3	4	4	4	1	2	4	4	2	4	2
18	5	5	5	5	5	5	5	3	3	3	3	2	3	3	4	3	4	3	3	3	4	4	3	3	4	4	2	4	3	4	4	4	1	4	#NULL!	#NULL!	#NULL!	#NULL!	#NULL!	#NULL!	#NULL!	#NULL!	#NULL!	#NULL!	#NULL!	#NULL!	#NULL!	#NULL!	#NULL!
3	5	5	4	4	5	5	4	4	4	5	5	1	5	5	5	2	1	5	5	5	5	4	4	1	4	5	2	5	5	5	4	3	1	5	5	4	3	5	4	5	5	5	5	2	5	5	1	5	1
3	4	5	4	5	5	5	4	3	4	5	4	1	2	5	4	3	5	5	5	4	5	5	5	1	3	4	2	5	3	5	4	3	5	5	5	4	4	5	3	5	5	5	3	4	5	5	1	5	1
3	1	5	5	5	5	5	5	5	5	5	5	1	1	5	5	1	1	4	3	4	5	3	5	1	1	5	2	5	5	5	4	1	5	5	5	4	4	5	1	4	5	5	5	1	4	4	1	5	5
3	4	5	5	5	5	5	5	5	5	5	5	1	5	5	5	2	1	4	4	5	5	5	5	2	4	5	2	5	5	5	4	4	1	1	5	5	4	5	4	5	5	5	4	1	5	5	2	5	1
4	4	5	4	5	5	4	4	4	5	5	5	2	4	5	5	1	5	4	5	5	5	5	5	1	4	5	2	5	5	4	4	4	4	4	4	4	4	5	1	4	4	4	5	2	5	4	1	4	1
5	5	3	5	5	5	5	5	5	5	5	5	1	5	5	5	1	1	4	4	4	5	5	5	1	3	4	2	5	5	5	4	4	3	5	5	3	3	5	1	4	5	5	4	5	5	5	3	5	3
5	4	5	4	5	2	3	3	4	3	3	3	4	5	5	4	2	4	4	4	3	3	3	4	3	4	4	2	4	3	4	4	4	4	4	4	5	3	4	4	4	4	4	2	4	4	3	4	3	1
11	5	5	5	5	5	4	3	4	3	3	4	2	5	5	4	2	5	3	3	4	4	3	3	2	4	4	2	4	4	4	4	5	4	5	5	5	4	3	2	5	5	4	2	4	4	4	4	4	3
11	5	5	5	4	4	3	3	4	4	4	4	2	4	4	5	2	5	2	3	2	2	3	4	2	4	2	2	3	3	3	4	4	4	4	4	4	2	3	2	4	3	4	1	4	4	4	2	4	1
14	5	5	4	4	4	5	4	4	4	4	3	2	4	4	5	4	5	3	4	4	4	4	4	2	4	4	2	4	4	4	4	5	4	4	4	4	4	4	2	5	4	4	3	1	4	4	2	4	1
13	3	4	4	4	5	3	4	4	4	5	2	2	5	4	4	3	5	4	4	4	5	3	4	3	5	4	2	4	3	3	4	4	5	5	5	5	4	4	3	4	4	4	1	2	5	5	1	4	2
14	5	5	5	4	5	5	4	5	5	4	4	1	5	5	5	1	5	4	3	4	5	4	5	1	4	5	2	5	5	5	4	4	3	5	5	4	2	5	1	4	4	5	2	3	4	5	1	5	1
12	5	3	3	4	4	4	3	4	4	3	3	2	4	3	4	4	3	4	3	5	5	2	3	2	4	2	3	4	4	4	4	4	4	3	5	4	4	4	4	4	4	4	5	2	4	4	3	3	3
14	5	3	3	3	3	3	3	2	3	3	4	4	3	3	2	3	3	1	3	3	3	2	3	4	5	3	3	3	3	3	4	4	4	2	4	4	3	3	4	3	3	3	1	4	4	3	2	3	4
3	4	5	4	5	5	5	4	4	5	5	3	1	5	3	4	4	1	5	5	4	5	5	4	2	4	5	3	5	4	4	4	4	4	4	4	5	3	5	1	2	5	3	2	3	4	4	2	5	1
3	5	5	5	5	5	5	2	3	5	3	2	2	5	4	4	4	1	2	4	4	4	4	5	4	5	4	3	5	5	4	4	5	4	4	4	5	4	4	4	4	4	5	2	3	4	4	4	5	5
3	3	4	4	5	5	5	2	4	5	5	4	1	4	3	4	2	5	5	5	2	4	4	4	2	4	4	3	5	5	5	4	4	3	4	5	5	3	4	3	4	5	5	2	2	4	3	2	5	1
5	4	3	5	4	4	3	2	3	4	3	3	4	5	4	3	3	2	3	5	2	3	3	3	3	5	3	3	3	3	3	4	4	4	4	4	5	3	4	5	3	4	4	2	4	4	4	3	4	3
5	3	5	5	5	5	5	4	5	5	5	4	2	4	5	5	2	2	5	5	3	5	5	5	2	2	4	3	4	5	3	4	3	2	4	4	4	4	5	2	5	5	5	4	1	4	4	2	5	1
5	4	5	3	4	4	3	2	2	3	5	5	5	5	3	4	2	3	3	5	4	4	5	4	2	4	4	3	2	3	5	4	4	4	4	4	4	2	3	2	4	3	4	1	2	4	4	1	4	1
5	3	3	5	5	5	5	4	4	5	5	4	1	4	4	4	1	2	3	4	3	4	4	5	1	4	4	3	4	5	5	4	4	4	5	5	5	3	4	2	5	4	4	2	3	4	4	2	4	2
5	4	4	4	4	4	4	3	4	3	3	4	3	3	4	3	3	3	2	3	3	4	4	4	2	3	3	3	4	4	4	4	4	3	4	4	4	3	4	3	4	3	4	2	4	4	3	3	3	3
5	4	4	4	4	5	4	3	4	4	4	4	2	4	4	4	3	1	4	4	5	4	4	5	3	4	5	3	3	5	3	4	4	2	4	5	5	3	4	3	3	4	4	2	2	4	4	4	4	2
5	5	2	3	5	1	3	3	1	4	4	3	3	3	3	3	3	4	4	4	4	3	3	3	3	3	3	3	3	4	4	4	4	4	4	3	3	3	4	3	3	4	3	1	1	4	3	4	3	2
10	1	5	5	5	5	4	5	4	4	5	4	1	4	5	5	1	5	5	4	3	5	3	5	4	2	4	3	4	5	4	4	4	1	3	5	5	4	5	5	3	5	5	4	2	4	4	2	5	1
10	4	5	5	4	4	5	5	4	4	4	3	1	4	5	5	2	3	4	3	3	4	4	5	1	2	4	3	5	5	4	4	4	4	5	5	4	3	4	3	4	5	5	4	3	3	5	3	5	3
10	2	5	4	4	4	4	3	4	4	4	4	1	5	4	5	3	2	4	3	4	4	4	3	2	4	4	3	4	4	4	4	4	3	4	4	4	3	4	2	3	4	4	2	3	4	4	2	4	1
10	4	5	5	5	5	4	5	5	5	4	5	4	4	4	5	4	5	3	3	3	4	3	5	2	5	4	3	4	4	4	4	5	5	2	4	4	4	3	4	3	4	5	5	2	4	4	4	4	2
10	4	4	3	2	4	3	4	5	4	5	4	1	5	3	5	3	4	2	3	5	4	3	3	2	5	2	3	2	5	4	4	4	3	5	3	4	3	5	3	4	4	5	5	3	3	4	3	5	3
10	4	5	5	4	3	4	3	4	4	4	4	2	4	4	5	3	5	4	4	4	4	3	4	3	4	3	3	3	4	4	4	4	3	4	4	3	3	4	3	4	4	5	4	5	4	4	5	4	2
11	4	5	5	4	4	4	4	4	4	4	3	3	4	4	5	3	2	3	4	4	4	4	4	2	3	4	3	4	5	4	4	4	3	4	4	4	3	4	4	4	4	3	2	2	4	4	3	4	1
11	5	4	5	4	3	4	2	1	3	3	2	2	3	2	3	3	3	2	3	2	4	3	4	2	4	4	3	2	3	3	4	5	4	4	4	4	2	3	3	4	3	4	1	2	2	3	2	3	4
11	5	4	4	4	4	3	3	3	3	3	3	3	4	3	4	3	3	3	3	3	3	3	3	3	3	3	3	3	3	3	4	4	3	3	3	3	3	3	3	3	3	3	2	4	3	3	3	3	3
11	4	4	4	3	3	3	4	2	3	3	2	3	4	2	3	3	3	4	3	2	4	3	4	3	4	2	3	2	3	3	4	4	5	4	4	4	2	3	3	4	3	2	2	1	3	2	2	3	1
12	5	5	5	5	4	5	5	4	4	4	4	1	5	5	4	1	5	5	5	3	5	4	5	1	4	5	3	4	5	4	4	4	5	5	5	5	4	5	1	4	5	5	4	4	5	5	1	5	1
12	3	5	3	5	3	5	3	4	5	5	3	3	4	4	5	3	5	4	3	3	4	3	4	3	3	3	3	3	4	3	4	3	3	4	3	3	3	3	3	3	3	3	2	3	3	3	2	3	1
13	4	5	3	3	3	3	3	5	3	3	3	3	5	5	5	4	3	3	3	4	3	3	4	4	4	3	3	4	5	2	4	3	3	3	3	3	4	4	3	5	4	3	3	3	4	4	3	4	3
14	4	5	4	4	4	3	4	4	4	3	3	2	4	2	5	3	3	2	4	2	3	2	4	2	4	4	3	4	4	2	4	4	4	4	4	2	3	3	3	2	3	2	4	3	4	3	3	3	1
14	5	4	3	3	4	3	3	2	3	3	3	4	5	4	4	4	4	3	3	4	4	3	5	3	4	3	3	5	3	4	4	4	4	4	4	4	3	4	3	5	4	4	2	4	5	5	3	5	3
14	4	5	5	4	5	5	4	4	5	4	5	1	3	2	5	4	4	4	4	4	4	4	2	2	4	5	3	5	5	4	4	4	4	3	4	4	3	4	3	4	4	5	4	3	4	4	4	4	1
15	3	4	4	4	4	3	3	4	4	4	4	4	4	4	4	3	2	4	3	3	4	4	4	2	4	4	3	3	4	4	4	5	4	4	4	4	4	5	4	2	4	3	3	4	4	4	2	3	1
15	4	3	3	4	4	3	2	2	2	2	2	3	4	4	3	3	4	4	2	3	3	3	4	2	4	3	3	2	3	3	4	4	2	4	2	4	3	2	2	3	3	3	2	2	4	4	2	3	2
15	4	4	3	4	3	3	2	3	3	2	2	3	3	4	3	3	3	4	3	3	3	2	4	3	3	3	3	3	4	3	4	4	4	4	5	2	3	4	4	2	3	4	4	1	4	5	3	4	2
16	4	4	3	4	3	4	4	2	3	3	2	2	3	4	4	2	4	4	4	2	3	3	4	2	4	4	3	4	3	2	4	4	5	4	3	4	2	2	2	2	3	4	2	3	3	4	2	3	1
19	5	2	3	3	3	3	3	3	2	2	2	3	3	3	2	2	3	2	4	3	3	3	3	3	3	4	3	3	2	3	4	4	4	2	4	4	3	3	3	3	3	3	2	1	3	3	5	3	3
3	4	4	4	5	5	4	4	4	4	4	4	2	5	4	4	3	1	3	3	4	4	4	4	1	4	4	3	4	4	4	4	3	3	4	4	5	4	5	2	4	5	4	4	3	4	4	2	5	2
3	4	5	5	5	5	5	4	5	5	4	5	4	5	4	5	4	5	4	4	4	4	3	4	4	4	3	3	4	5	4	4	3	3	5	5	4	4	5	3	3	5	5	4	4	5	5	2	5	1
3	4	3	4	5	5	4	4	3	5	5	5	2	3	3	4	2	1	5	5	3	4	3	4	2	4	5	3	5	4	5	4	4	3	4	5	4	4	4	2	3	4	4	2	4	4	5	1	5	2
4	4	5	4	5	5	5	5	3	4	4	3	2	4	4	5	2	2	4	4	5	4	4	5	2	4	4	3	4	4	4	4	4	4	5	5	4	4	4	3	3	5	5	3	2	4	4	2	4	2
4	3	4	4	4	4	3	3	3	3	3	3	2	3	4	4	3	3	3	4	3	4	4	4	2	3	4	3	4	4	3	4	3	3	3	4	4	4	4	2	4	4	3	3	2	4	4	2	3	2
4	4	5	4	5	5	5	3	4	3	5	3	1	1	5	5	2	5	3	4	3	5	4	4	5	4	4	3	5	5	4	4	3	3	4	5	3	3	5	1	5	5	5	5	2	4	4	1	5	1
4	5	4	2	3	5	4	4	2	4	3	4	1	4	4	4	4	5	3	3	4	3	5	4	2	5	4	3	4	3	5	4	5	4	4	4	3	3	3	4	3	3	4	5	2	4	4	2	4	3
4	3	4	4	4	4	3	3	3	3	3	4	2	3	4	4	3	3	3	3	3	4	3	4	2	3	4	3	4	4	3	4	3	4	3	4	4	4	4	2	3	3	3	3	2	3	3	3	3	2
5	5	4	4	4	4	4	4	4	3	3	3	3	4	4	4	3	3	4	3	3	4	3	3	3	3	3	3	4	3	3	4	4	4	3	3	3	3	3	3	3	3	3	2	4	4	4	3	4	2
5	5	4	5	5	5	5	5	4	4	3	3	2	4	4	4	2	2	3	4	4	4	5	4	2	4	4	3	3	4	4	4	4	4	4	4	4	4	4	2	4	4	4	2	2	4	4	3	5	2
5	5	5	5	4	5	5	3	4	3	3	4	1	5	4	5	2	5	3	3	4	3	3	4	4	4	4	3	5	4	4	4	2	3	4	5	3	3	4	2	3	3	4	4	1	4	5	1	5	3
5	5	4	5	5	5	5	5	5	4	4	3	3	4	5	5	3	4	5	4	5	5	4	5	4	3	5	3	5	5	4	4	4	3	4	5	4	3	4	4	3	5	5	5	3	4	4	3	5	3
5	2	5	4	4	5	5	4	4	3	2	3	2	4	4	4	2	4	4	4	3	5	5	5	4	5	4	3	5	4	5	4	4	4	4	4	4	4	5	2	5	4	4	5	4	4	4	3	5	1
5	4	4	5	5	5	5	3	5	5	4	3	3	2	3	5	2	5	5	4	4	4	5	5	2	4	3	3	4	5	3	4	4	4	4	4	5	3	5	5	2	5	4	1	4	5	4	2	5	2
5	4	4	4	4	4	3	2	1	3	1	1	3	5	4	5	3	3	2	3	5	5	3	5	3	4	3	3	4	3	5	4	4	3	5	5	5	3	4	4	3	5	5	1	2	5	5	1	5	1
5	1	5	4	4	4	4	4	2	3	3	3	3	4	4	5	3	4	4	3	3	3	4	4	4	4	4	3	2	4	3	4	4	4	4	5	4	3	4	4	4	3	4	4	4	4	4	2	2	2
5	5	5	5	5	4	5	4	4	5	4	4	3	5	5	5	4	5	2	4	3	5	3	3	5	4	5	3	5	5	3	4	5	4	5	5	5	3	5	2	5	5	5	4	3	5	5	1	5	1
5	4	4	4	4	5	5	4	2	4	4	4	1	5	4	4	1	5	4	4	5	5	4	5	5	4	4	3	2	5	4	4	4	4	5	5	5	2	5	1	5	4	3	4	4	5	5	4	5	4
5	2	5	5	5	5	5	3	5	5	5	5	1	5	5	5	1	5	4	4	4	3	3	5	2	2	5	3	4	5	5	4	4	4	5	5	3	4	5	4	4	4	5	4	1	5	5	1	5	1
5	4	4	4	4	4	4	4	2	4	4	4	2	3	3	3	2	4	4	3	4	2	3	4	2	4	4	3	3	3	4	4	4	4	4	4	4	3	4	3	4	4	4	2	4	4	3	2	4	2
5	5	4	5	5	5	5	5	5	5	5	4	2	5	4	4	1	5	5	5	5	5	5	4	3	2	5	3	5	5	4	4	3	3	4	5	5	4	5	4	3	5	5	2	3	5	4	4	5	4
5	4	4	3	4	4	2	2	2	2	3	3	2	4	4	4	1	5	4	2	3	4	4	5	4	5	4	3	4	3	3	4	5	4	4	4	5	3	4	5	5	3	5	2	2	4	5	3	5	2
5	4	3	4	5	5	4	2	4	5	5	2	5	5	4	3	3	5	2	5	2	2	5	5	3	4	2	3	2	4	5	4	4	4	3	4	4	3	4	5	3	4	4	1	4	4	4	3	3	4
5	3	5	4	5	4	3	3	3	3	3	2	3	3	3	4	3	3	3	4	4	4	3	4	2	4	3	3	4	4	4	4	4	2	3	#NULL!	#NULL!	#NULL!	#NULL!	#NULL!	#NULL!	#NULL!	#NULL!	#NULL!	#NULL!	#NULL!	#NULL!	#NULL!	#NULL!	#NULL!
6	3	5	4	5	5	4	5	3	3	3	4	1	3	5	5	2	5	5	4	4	5	4	5	1	3	5	3	5	3	4	4	3	4	5	5	3	4	4	5	4	4	3	2	4	5	5	1	4	1
6	3	4	5	5	4	4	3	4	4	4	4	3	3	3	4	3	3	4	3	3	3	3	4	3	4	3	3	3	4	4	4	4	4	4	4	4	3	4	3	3	4	5	2	3	4	4	3	4	1
6	2	5	5	5	4	3	4	4	4	4	3	2	4	4	4	2	5	4	2	3	3	3	4	3	4	4	3	5	5	4	4	4	3	4	3	4	3	4	2	2	4	3	4	4	5	4	1	3	1
7	2	4	4	4	4	4	3	4	3	3	4	2	4	4	4	2	2	4	4	4	4	4	4	2	4	4	3	4	4	4	4	4	5	4	4	5	4	4	5	4	4	#NULL!	#NULL!	#NULL!	#NULL!	#NULL!	#NULL!	#NULL!	#NULL!
9	2	4	5	5	4	5	4	4	5	5	4	1	5	5	5	1	5	5	4	3	3	4	5	1	4	5	3	4	4	4	4	4	3	5	5	5	3	5	2	4	4	4	5	3	4	4	3	4	3
10	3	4	5	5	5	5	4	4	4	4	4	4	5	4	5	2	5	5	4	4	5	4	4	1	4	5	3	5	5	4	4	4	4	4	4	4	4	4	1	4	5	5	1	1	4	4	4	5	3
10	4	5	4	5	3	3	3	4	3	3	4	3	5	4	5	4	3	3	3	4	4	2	3	3	3	4	3	4	4	3	4	2	2	4	3	4	4	5	3	4	4	5	5	1	4	4	1	3	2
10	3	5	5	5	5	4	4	4	5	4	4	1	4	4	5	2	5	4	4	4	5	3	4	3	3	4	3	3	5	5	4	4	3	4	5	4	3	4	3	4	4	5	4	3	4	4	1	5	1
10	4	5	4	5	3	3	5	4	5	4	5	2	5	4	5	2	5	2	3	3	3	3	4	3	4	5	3	4	5	3	4	4	4	4	4	5	3	5	4	5	5	5	5	1	5	5	1	4	1
11	4	3	4	5	5	4	3	3	5	2	1	1	4	4	4	1	1	3	3	2	3	3	5	1	3	5	3	2	5	5	4	5	4	5	4	5	2	4	1	5	4	5	4	4	5	5	1	4	1
11	4	4	5	4	5	4	4	4	4	3	3	2	3	4	4	2	1	4	4	4	5	4	5	1	3	4	3	4	3	4	4	3	5	3	4	4	2	4	3	2	4	4	3	3	4	5	2	4	1
11	4	3	4	4	4	4	3	4	4	4	3	4	4	3	2	4	3	2	3	2	4	3	3	4	4	3	3	3	3	3	4	5	4	3	3	4	3	4	4	4	3	4	2	2	4	3	2	3	2
11	4	5	5	5	5	3	5	4	4	5	4	2	5	5	5	3	5	4	4	4	4	3	4	2	4	4	3	5	5	4	4	4	3	4	4	5	3	3	4	4	5	3	4	1	4	4	2	4	1
11	5	5	2	3	4	5	4	3	2	2	3	2	4	4	5	2	4	4	1	4	4	4	4	2	5	4	3	4	4	4	4	5	4	4	4	4	4	2	2	4	4	3	5	4	4	4	1	5	4
11	4	5	4	5	4	5	2	2	3	3	4	3	4	4	4	2	3	4	3	3	4	3	4	3	4	3	3	3	3	3	4	2	2	4	4	3	4	4	3	4	4	3	2	3	4	4	2	4	1
12	5	5	4	4	4	3	3	3	3	3	2	3	4	4	4	3	4	4	2	3	3	5	3	3	4	3	3	3	3	3	4	4	3	4	4	4	3	4	5	3	4	3	1	3	4	4	2	3	2
12	5	5	4	4	4	5	4	2	5	5	5	5	5	2	4	3	5	3	3	3	3	3	3	3	4	4	3	3	4	3	4	4	4	4	4	4	3	4	3	4	4	4	2	3	4	4	4	4	2
12	3	4	4	4	5	4	5	4	3	4	3	2	5	4	4	3	2	4	3	3	4	4	5	2	4	4	3	3	5	4	4	4	2	5	4	4	3	4	3	4	4	5	2	3	4	4	2	4	2
13	4	4	4	4	4	3	2	2	3	3	3	2	4	3	3	3	4	2	3	3	4	3	4	2	4	4	3	2	3	4	4	4	3	2	3	4	2	3	3	3	3	4	2	3	4	3	4	4	2
13	4	5	4	5	5	4	4	2	3	4	3	2	3	4	4	2	2	4	3	4	4	3	4	4	4	4	3	4	3	4	4	4	4	4	3	4	4	4	3	4	3	3	2	3	4	4	2	4	1
14	5	3	3	4	4	4	3	4	5	5	5	2	4	4	4	2	4	5	4	1	4	4	4	4	3	4	3	4	4	4	4	4	4	2	4	4	2	4	2	4	4	4	1	4	4	4	2	4	2
14	5	5	4	4	5	4	3	3	5	4	3	3	3	4	5	3	5	4	4	3	4	5	2	1	1	3	3	5	5	4	4	3	2	5	4	5	3	4	4	5	5	4	1	4	5	3	2	4	1
14	5	4	5	4	5	3	2	5	3	3	3	2	5	5	4	2	5	3	4	5	5	3	4	2	4	5	3	4	4	4	4	4	2	4	4	5	4	4	3	3	4	3	1	2	4	4	1	4	1
14	2	5	5	4	4	3	3	5	3	3	5	2	4	3	5	3	3	4	4	4	4	3	3	2	3	3	3	3	5	3	4	1	4	3	4	4	4	3	2	2	4	3	4	3	4	2	1	3	2
14	5	5	4	4	4	3	2	3	3	3	3	3	4	3	5	4	3	2	3	3	4	3	2	3	4	4	3	2	4	3	4	2	4	4	3	4	3	4	3	4	4	3	3	1	5	4	3	3	3
14	4	5	4	3	3	4	3	5	4	4	4	3	4	3	5	4	2	3	2	4	4	3	2	3	4	1	3	2	4	3	4	4	4	4	3	4	3	3	4	4	4	3	4	3	3	3	2	4	2
15	3	4	4	5	3	4	2	3	3	4	4	2	5	4	4	3	5	4	3	3	4	3	2	4	4	4	3	3	3	4	4	4	3	4	4	4	4	4	2	4	4	4	2	3	4	4	3	4	2
15	3	4	4	5	4	4	3	4	3	3	3	4	5	4	5	1	4	3	3	3	4	3	4	3	4	4	3	4	4	4	4	4	4	4	4	4	4	4	2	4	4	4	4	1	4	4	1	4	1
16	2	4	4	5	4	3	4	2	3	3	4	3	3	3	4	3	5	4	3	3	3	5	5	4	5	4	3	4	3	4	4	4	4	3	4	4	4	4	5	3	3	4	4	2	4	4	4	4	2
16	2	4	4	4	4	4	3	4	4	4	4	1	5	4	5	2	5	5	4	4	5	4	5	1	4	5	3	5	4	4	4	4	4	4	4	4	4	4	2	4	4	4	4	4	4	4	1	4	1
16	4	4	4	5	4	3	4	2	3	2	4	2	4	4	4	2	3	4	4	3	3	3	4	4	4	4	3	3	3	4	4	4	4	4	4	4	2	4	3	2	3	4	2	2	4	4	2	4	2
16	3	5	4	4	3	4	4	3	3	3	4	2	4	4	5	3	2	4	3	4	4	4	5	2	2	4	3	4	4	3	4	4	2	4	4	4	3	4	2	4	4	4	2	3	5	3	1	3	1
16	4	3	4	4	5	3	2	3	4	4	3	3	4	4	3	2	3	3	4	4	2	2	4	2	5	5	3	4	3	5	4	4	5	5	5	4	2	4	2	5	4	5	2	1	5	5	2	4	#NULL!
16	4	5	4	5	5	5	4	3	3	3	4	2	4	4	5	2	3	4	4	4	4	4	5	2	4	4	3	2	4	4	4	4	4	4	4	4	2	4	3	4	4	4	2	3	4	4	2	4	2
18	4	5	4	4	3	4	4	4	4	5	2	2	5	5	5	4	3	2	2	3	3	5	5	5	4	2	3	3	5	4	4	2	1	4	3	4	2	4	2	5	4	3	4	2	5	5	2	4	1
18	3	5	2	5	4	4	5	3	3	3	5	1	5	4	5	3	5	2	2	2	5	5	4	3	1	4	3	3	5	5	4	2	3	5	3	5	5	4	2	3	4	3	4	2	4	5	3	5	2
18	3	5	5	5	4	5	5	4	4	4	4	2	4	3	5	2	4	3	4	4	4	4	4	3	3	4	3	5	5	3	4	2	2	4	5	5	4	4	2	5	5	5	2	2	4	5	2	5	2
3	4	4	5	5	5	5	5	4	4	4	4	1	5	4	4	4	5	5	5	4	5	5	4	1	4	5	3	5	5	5	4	2	5	5	5	4	4	5	1	5	5	5	5	1	5	5	1	5	5
3	4	4	4	4	4	4	3	4	3	3	4	2	4	4	5	3	2	4	4	4	4	4	4	4	4	4	3	4	5	4	4	4	4	4	4	4	4	4	5	4	3	4	2	3	4	4	3	4	2
5	2	5	4	5	5	5	5	4	4	4	3	3	4	4	5	3	3	5	3	5	4	3	3	2	4	5	3	4	5	5	4	4	4	5	4	4	3	5	3	4	5	4	2	2	5	5	1	5	1
5	5	4	5	5	5	5	4	3	4	5	2	1	5	4	5	2	1	4	5	5	5	5	4	1	4	4	3	4	5	5	4	4	4	5	5	5	4	5	2	5	5	5	2	1	5	5	3	5	3
5	4	5	5	5	5	5	5	5	5	5	5	2	5	5	5	2	2	4	5	5	5	4	5	2	4	5	3	5	5	4	4	4	4	4	5	5	4	5	5	4	5	5	2	2	5	5	3	5	2
5	4	5	5	5	5	5	5	4	4	3	3	2	4	5	5	1	3	5	4	4	4	3	5	1	4	5	3	5	5	5	4	4	4	5	5	4	5	5	2	5	5	5	4	3	5	5	3	5	2
7	2	5	5	5	5	5	3	5	5	4	5	1	5	4	5	4	3	4	5	3	5	3	4	1	3	3	3	5	5	5	4	4	4	4	4	4	3	5	4	4	4	5	5	3	5	4	5	4	1
11	3	5	5	5	4	3	4	4	4	5	4	2	5	5	5	2	5	4	4	3	5	5	4	2	4	5	3	4	5	5	4	5	4	4	5	5	2	4	2	5	4	4	2	3	5	4	2	4	1
10	2	4	3	2	3	3	2	1	3	2	2	3	3	2	4	5	4	3	3	2	3	2	3	2	4	3	4	3	3	3	4	4	4	3	3	4	2	3	3	2	3	2	2	4	3	3	3	2	2
14	4	5	4	4	4	3	3	2	2	2	2	2	4	3	5	4	5	4	4	4	5	3	4	3	2	4	4	4	5	4	4	2	2	4	4	4	4	5	4	4	5	3	4	2	4	4	2	5	1
3	5	5	4	5	5	3	4	4	3	4	4	3	3	4	3	3	4	2	4	3	4	2	3	5	3	4	4	3	3	3	4	4	3	4	5	5	4	5	4	4	3	3	5	4	4	5	3	4	4
3	5	5	5	4	3	3	3	4	3	3	2	4	2	4	5	3	5	2	3	4	4	2	2	3	4	4	4	4	4	2	4	4	4	3	3	5	3	4	2	3	3	3	4	3	5	5	3	4	3
3	4	5	5	5	5	5	5	4	4	4	4	2	4	4	3	3	4	4	2	4	3	4	5	2	3	2	4	4	3	3	4	2	3	4	4	5	3	4	2	4	4	3	5	3	5	4	1	4	1
4	4	5	2	2	3	2	4	2	3	3	3	3	4	4	2	4	4	2	2	2	4	4	4	3	5	3	4	3	3	2	4	4	3	2	2	4	4	2	5	5	3	3	4	1	3	2	3	3	4
5	3	4	5	4	4	5	5	4	4	4	2	2	3	5	4	1	1	5	4	5	3	5	5	1	2	4	4	4	5	5	4	5	5	5	4	4	3	4	2	5	5	5	1	3	4	5	4	5	1
5	4	5	4	4	2	4	4	2	2	4	2	4	4	2	4	3	4	4	4	3	2	2	4	3	2	4	4	4	4	2	4	4	2	4	4	4	2	4	4	4	4	3	5	1	4	4	1	4	1
5	2	4	3	3	2	2	2	4	2	2	2	3	2	3	4	4	4	4	2	2	4	3	4	3	4	2	4	4	3	2	4	4	3	3	4	5	2	3	3	4	4	5	2	2	4	3	2	4	1
5	4	3	4	4	4	5	4	4	4	4	2	4	5	5	3	2	5	4	4	3	4	4	5	3	4	4	4	4	4	3	4	4	3	4	4	4	4	4	5	4	4	4	1	3	4	4	2	5	1
10	2	5	4	4	4	4	4	4	4	4	4	1	5	5	5	2	5	4	4	4	5	2	4	1	2	4	4	4	5	4	4	4	2	4	4	4	1	4	4	2	4	5	2	2	4	5	2	5	1
11	4	5	4	4	3	3	3	5	4	5	5	3	3	3	5	2	3	2	3	3	4	3	3	3	2	4	4	2	5	3	4	4	3	4	4	3	3	5	4	4	4	5	5	5	5	5	1	4	1
11	5	5	5	4	4	3	3	4	4	5	5	1	5	4	5	2	5	2	4	5	5	4	4	2	4	5	4	4	5	4	4	4	4	5	5	4	4	5	4	4	4	5	4	1	4	5	4	4	4
11	5	4	4	4	4	4	3	3	3	3	3	3	5	5	3	2	3	4	4	3	3	3	3	3	4	3	4	4	3	3	4	4	3	3	3	4	4	3	3	4	3	3	2	3	3	3	2	4	2
12	5	5	5	4	5	4	4	4	5	4	4	2	4	4	5	2	5	4	4	4	4	2	5	2	5	4	4	4	5	2	4	5	5	4	5	5	4	5	4	4	5	4	5	5	4	4	3	5	2
12	4	5	5	3	4	3	5	4	5	5	5	3	5	4	5	2	5	4	4	3	4	4	5	2	4	3	4	5	5	4	4	3	2	5	4	5	3	2	3	5	4	4	5	2	4	5	3	4	3
14	5	2	3	4	5	3	4	2	3	5	3	2	2	3	3	4	3	3	3	3	3	4	4	3	3	3	4	4	2	3	4	4	3	3	3	4	3	2	2	3	3	3	4	4	4	3	3	4	2
14	5	5	3	3	3	5	3	4	4	3	3	3	3	4	4	2	2	3	3	2	3	2	2	3	4	3	4	3	4	3	4	4	5	3	4	3	3	4	3	3	4	5	4	3	3	3	1	4	1
14	5	3	3	3	4	4	3	2	3	3	3	3	4	4	3	3	2	2	3	5	3	4	3	4	4	4	4	4	3	4	4	4	4	3	3	4	4	4	3	2	3	3	2	4	4	4	3	4	3
15	4	5	4	4	4	3	4	4	3	4	3	2	3	4	5	3	3	4	3	4	4	4	4	2	3	4	4	4	5	4	4	4	4	3	4	4	3	4	4	4	4	4	5	1	5	5	2	5	2
16	3	5	4	4	4	4	4	2	2	3	2	3	5	4	5	3	4	4	2	4	4	1	2	2	4	2	4	2	4	3	4	5	4	4	4	5	3	4	3	5	4	3	4	1	5	5	4	4	1
16	3	4	4	4	5	4	4	4	5	5	4	4	4	4	4	2	4	4	5	5	4	3	4	2	2	4	4	5	4	5	4	3	4	4	4	4	3	4	3	3	3	5	2	1	4	4	3	4	4
16	4	5	2	3	3	3	3	2	2	3	3	3	5	4	5	4	5	2	2	4	4	3	4	3	4	4	4	3	3	4	4	5	4	4	3	5	4	3	4	3	3	4	4	2	4	4	1	4	1
18	4	5	5	5	4	5	5	5	4	4	4	1	5	4	5	2	1	2	4	2	5	4	5	2	4	4	4	5	5	4	4	2	3	3	5	4	3	5	4	4	4	5	5	4	3	2	4	5	1
19	5	5	5	4	5	4	4	4	4	4	3	4	5	5	5	4	1	4	4	5	5	5	5	1	4	4	4	5	4	4	4	4	3	5	5	5	5	5	4	5	4	5	5	1	5	5	1	5	1
3	3	4	5	4	5	5	3	5	5	5	5	1	4	3	5	2	5	5	4	4	5	4	2	2	3	4	4	3	4	3	4	3	3	3	4	4	4	3	3	5	4	5	5	2	4	5	3	5	1
3	4	3	2	5	4	3	1	2	3	4	2	2	3	2	3	2	4	2	2	4	2	1	4	2	2	2	4	4	3	4	4	4	3	4	4	4	3	4	5	4	3	4	1	3	4	4	2	4	1
3	4	4	4	4	4	4	3	3	4	4	3	4	4	3	4	3	4	4	4	3	4	4	3	4	4	3	4	4	4	4	4	3	3	3	3	4	3	3	4	4	3	4	2	3	4	3	2	4	2
4	4	5	4	3	3	3	3	4	3	3	4	3	5	4	4	4	4	4	3	3	3	3	4	2	4	3	4	3	4	2	4	4	4	4	4	4	4	4	3	4	4	2	4	3	3	2	3	2	1
4	4	5	4	5	4	4	4	2	3	3	3	3	5	4	4	1	1	4	4	3	4	5	3	2	3	5	4	4	5	3	4	2	2	5	4	5	3	5	2	4	4	5	4	4	4	5	2	5	1
4	3	4	5	4	4	3	3	3	4	3	3	3	3	3	5	2	1	4	3	3	4	4	3	2	3	4	4	4	4	3	4	4	3	3	4	4	3	4	3	4	3	3	5	2	4	3	2	4	2
4	5	5	5	4	5	5	5	1	3	2	5	5	5	5	5	1	5	3	1	4	5	5	5	1	1	2	4	4	5	4	4	4	4	5	5	3	3	5	5	5	5	4	5	4	4	5	5	5	1
5	5	5	1	4	2	5	4	3	1	1	4	5	3	3	4	5	4	3	1	1	1	1	5	5	4	1	4	1	4	1	4	4	3	4	4	3	4	4	2	3	5	5	2	1	5	4	1	2	4
5	4	5	5	5	5	5	5	4	5	4	4	1	4	4	5	2	5	3	4	3	4	4	5	2	4	5	4	5	5	5	4	4	4	4	4	4	2	4	4	3	4	4	4	4	4	4	2	4	2
5	3	5	5	5	5	5	4	4	5	5	3	3	3	3	5	1	5	4	5	3	4	4	5	2	5	4	4	3	4	4	4	4	4	5	4	5	3	5	2	4	5	5	2	2	4	4	1	5	1
5	5	5	3	3	3	5	3	2	3	3	3	3	4	4	2	3	3	3	3	3	3	4	4	3	4	3	4	4	3	3	4	4	3	3	4	4	3	4	5	3	3	5	1	3	3	4	1	4	1
11	3	5	5	5	5	5	4	5	5	5	4	1	5	4	5	1	5	5	4	3	5	4	5	1	5	5	4	5	5	4	4	1	2	2	5	5	4	5	1	5	5	5	3	4	5	5	1	5	1
11	4	5	3	4	5	4	3	4	5	3	5	1	4	5	5	1	4	3	4	5	5	3	3	1	5	3	4	5	5	3	4	4	2	3	5	3	5	3	5	4	3	3	5	1	3	3	1	5	1
11	4	4	3	4	3	5	1	1	4	4	3	2	5	2	4	2	5	4	3	3	3	3	4	2	5	4	4	2	4	3	4	4	4	4	2	5	1	4	3	4	4	4	1	4	4	4	3	3	2
11	5	5	5	4	4	4	4	4	2	1	1	5	3	4	5	1	5	4	2	2	2	2	5	2	3	4	4	3	4	2	4	4	4	4	4	4	2	5	5	2	4	4	4	1	4	4	2	3	1
11	4	4	4	4	3	3	3	4	3	3	3	3	3	4	4	2	4	4	3	4	4	3	2	2	4	4	4	4	4	3	4	4	4	4	4	4	3	4	5	3	3	4	4	3	4	4	1	4	1
11	5	4	2	3	3	2	4	3	2	2	3	2	5	4	4	2	4	4	2	2	2	2	4	4	4	4	4	4	3	2	4	4	4	4	4	4	3	4	4	4	4	3	2	2	4	4	2	4	2
11	4	5	4	5	4	4	2	5	4	2	2	4	3	4	5	4	3	2	3	4	4	3	4	2	1	2	4	4	5	2	4	2	1	4	5	4	5	4	1	2	4	4	4	1	4	4	1	2	1
11	5	3	4	4	4	3	3	3	3	3	3	3	4	3	4	3	3	1	3	3	2	2	4	2	3	4	4	2	3	3	4	4	3	3	4	4	3	4	3	4	3	5	2	3	4	3	4	3	4
14	4	5	5	5	5	5	4	5	5	5	5	1	5	4	5	3	1	3	3	4	5	4	5	1	4	5	4	4	5	4	4	4	5	5	5	5	4	4	4	3	4	5	5	2	4	4	1	5	3
14	5	4	4	2	4	2	4	2	2	2	4	2	4	2	4	3	4	1	2	4	4	2	4	4	4	2	4	2	2	4	4	4	4	2	4	4	3	4	4	4	2	4	2	2	2	3	2	4	2
14	3	5	5	4	5	5	5	4	3	4	5	1	5	3	5	4	5	5	5	5	5	4	3	1	4	5	4	5	5	5	4	4	4	4	5	5	4	5	2	3	5	5	1	5	4	4	2	5	1
18	4	4	4	3	5	3	1	2	5	4	4	1	5	2	4	2	1	2	4	4	1	4	2	1	3	5	4	4	5	4	4	4	2	5	5	4	1	5	1	4	3	4	3	4	3	2	2	3	4
18	5	5	5	5	5	5	4	5	4	5	4	1	4	4	5	4	2	2	4	3	5	5	2	1	3	5	4	3	5	5	4	2	2	4	5	5	4	5	1	2	5	5	5	1	4	4	1	5	1
19	4	5	5	5	5	5	5	4	5	5	5	1	5	5	5	1	5	5	5	4	5	5	3	1	4	5	4	4	5	4	4	4	4	5	5	5	5	5	3	5	4	5	5	4	5	5	1	5	3
19	4	5	5	5	5	4	5	4	4	5	4	2	4	4	5	2	2	2	4	4	4	4	2	4	4	4	4	4	5	4	4	4	4	5	4	4	2	4	2	4	5	4	2	2	4	4	5	5	2
19	5	5	5	5	5	5	5	4	5	5	5	1	5	2	5	4	1	4	4	5	5	4	3	1	1	5	4	5	5	5	4	4	4	5	5	4	4	4	4	4	5	5	5	1	5	5	1	5	1
19	4	4	4	4	4	5	2	3	4	5	2	1	4	2	4	4	5	2	4	4	5	5	4	2	2	4	4	5	3	2	4	4	4	3	4	3	4	2	2	5	4	3	2	2	4	4	1	5	3
19	4	5	5	5	5	5	4	5	4	5	5	2	4	4	5	2	5	3	3	4	5	5	3	4	2	4	4	5	5	4	4	4	1	4	5	2	4	4	4	4	5	5	4	1	4	4	2	5	1
3	2	5	5	5	2	4	2	4	4	4	4	2	4	5	5	2	5	4	4	5	5	4	4	1	1	4	4	5	5	2	4	2	3	5	5	5	4	5	1	2	5	5	4	1	4	4	2	4	1
5	3	5	4	5	4	4	4	5	4	4	4	1	5	4	5	2	5	5	3	4	5	4	5	4	4	4	4	4	5	4	4	5	4	5	4	5	4	5	4	4	5	4	4	4	5	5	2	5	2
7	4	5	5	5	5	5	5	4	5	5	4	4	5	5	5	1	5	5	5	4	5	4	4	5	3	4	4	5	5	4	4	5	3	5	5	5	5	5	2	5	5	5	4	2	5	5	2	5	1
16	4	5	5	4	4	4	3	3	2	3	4	3	5	4	5	4	3	3	2	4	4	3	4	1	2	2	4	4	5	4	4	4	5	4	4	4	2	4	4	5	4	5	5	2	4	5	3	4	1
18	4	5	5	5	4	4	5	4	5	5	5	2	5	4	5	1	5	4	4	4	5	3	4	2	3	5	4	5	5	4	4	4	1	5	5	4	4	5	2	5	5	5	5	4	5	4	1	5	1
19	5	4	4	3	4	4	1	2	4	4	4	2	5	2	4	4	3	1	3	5	5	5	5	2	5	4	4	4	4	4	4	4	4	4	4	4	2	2	3	4	3	5	5	5	4	4	3	4	4
3	4	4	4	2	4	3	3	4	2	4	2	4	5	4	4	4	5	2	2	3	2	4	2	4	4	2	5	4	4	2	4	4	4	2	3	4	3	2	5	2	2	3	2	5	2	2	1	2	3
5	4	5	5	5	5	4	5	5	2	2	1	2	5	4	5	2	2	3	5	3	2	2	5	2	4	2	5	5	5	4	4	3	4	5	5	5	4	5	3	3	4	5	2	3	4	5	2	4	2
10	2	4	4	5	4	4	2	3	3	3	4	2	4	4	4	3	5	5	4	5	3	3	4	5	3	4	5	4	3	3	4	4	3	4	4	4	4	4	4	4	4	3	2	3	4	4	3	4	1
11	5	4	5	4	5	4	4	3	3	3	4	3	3	4	4	3	1	4	4	4	4	3	4	5	4	5	5	5	4	5	4	4	4	4	5	4	3	3	5	5	4	4	2	1	4	4	2	4	2
11	5	4	4	4	3	4	1	4	2	2	3	3	4	4	4	2	4	2	3	4	4	4	4	2	3	4	5	4	4	3	4	4	5	3	4	4	2	4	5	5	4	#NULL!	#NULL!	#NULL!	#NULL!	#NULL!	#NULL!	#NULL!	#NULL!
12	4	3	4	4	4	3	4	4	4	5	3	3	3	4	4	2	3	3	3	3	4	3	2	2	4	4	5	3	3	3	4	4	4	4	4	4	2	3	3	4	4	5	2	3	5	4	3	3	2
17	2	4	4	4	4	5	4	3	3	3	3	3	4	4	4	1	5	3	5	3	3	5	5	3	4	5	5	3	3	5	4	4	4	5	4	5	3	5	5	3	4	5	5	5	4	5	2	5	2
19	5	3	3	5	3	3	2	1	1	3	3	3	2	3	3	3	5	2	3	3	4	2	3	4	4	4	5	3	3	3	4	4	4	3	5	3	3	2	4	3	3	5	2	5	4	4	3	3	2
3	4	5	5	4	5	5	3	4	4	4	4	1	4	4	5	4	5	4	4	4	4	4	4	1	4	4	5	4	5	4	4	4	3	4	5	4	4	5	3	4	4	4	4	5	4	4	1	4	1
3	5	5	5	5	5	5	5	2	5	5	5	1	5	5	5	1	1	4	5	4	5	3	5	1	3	5	5	5	4	5	4	2	1	5	5	3	2	5	5	3	5	5	5	5	5	5	4	5	1
3	4	5	4	5	3	5	4	5	5	4	4	1	4	4	5	1	5	5	4	3	5	3	5	1	5	5	5	5	5	4	4	5	3	5	5	5	5	4	2	5	5	5	5	1	5	5	1	5	1
3	3	5	3	4	3	3	3	3	4	3	2	2	4	4	4	2	4	4	3	2	2	3	4	3	4	4	5	4	4	3	4	4	5	3	4	4	3	4	2	4	3	4	4	5	4	4	5	5	1
4	4	5	4	4	5	4	4	3	4	4	4	2	4	5	4	2	5	5	5	4	4	4	5	2	4	5	5	5	4	4	4	4	2	4	4	4	3	4	5	4	4	5	2	2	4	5	1	5	1
4	4	4	4	4	4	4	4	4	4	3	4	4	4	4	5	4	5	5	5	5	5	5	5	5	4	4	5	4	5	5	4	3	3	3	5	5	4	5	5	4	5	5	5	1	5	5	4	5	1
5	5	5	5	5	4	3	4	3	3	3	2	5	4	4	4	3	5	4	5	5	4	3	5	5	5	3	5	2	3	5	4	4	4	5	4	4	2	4	2	4	4	4	1	4	4	4	4	4	1
5	4	5	4	3	4	3	4	3	2	1	2	4	5	4	4	4	3	4	2	5	3	2	4	4	4	2	5	4	3	2	4	4	5	4	4	4	2	4	5	4	4	5	3	5	4	4	2	4	2
5	4	4	5	5	5	5	5	3	4	4	3	2	4	4	5	1	5	4	4	5	3	4	5	3	2	3	5	4	5	3	4	3	5	5	5	5	3	5	3	4	5	5	1	5	5	4	3	5	2
5	4	5	5	5	5	4	4	4	4	4	3	2	5	5	5	2	5	4	4	4	4	5	5	2	4	5	5	5	4	4	4	4	5	4	5	4	4	5	4	5	5	5	2	1	5	5	1	5	1
5	4	4	4	4	4	4	2	3	4	4	3	3	3	4	4	2	3	4	4	3	4	3	4	3	4	4	5	5	4	4	4	4	4	4	4	4	4	4	3	3	4	3	1	2	4	4	3	4	2
5	5	5	5	4	4	3	4	4	3	2	3	4	5	5	4	1	5	1	3	3	5	3	5	4	5	4	5	2	2	3	4	5	2	5	5	5	2	4	5	5	5	3	2	1	4	4	3	5	1
5	3	5	5	4	4	4	4	5	5	4	4	1	5	4	5	2	1	4	5	4	5	4	4	1	4	4	5	4	5	4	4	4	4	5	5	4	3	5	1	4	5	4	2	3	4	4	3	5	1
11	4	4	5	4	4	5	2	5	5	5	5	5	5	4	3	5	5	2	5	5	3	5	4	5	4	3	5	5	5	5	4	4	4	4	4	5	5	4	5	4	5	5	2	4	4	5	2	5	2
11	4	5	5	5	5	5	5	4	3	3	4	4	4	5	5	4	5	5	5	5	5	5	5	5	4	5	5	5	4	5	4	5	5	4	4	4	4	5	5	4	5	4	2	1	4	4	4	4	1
11	4	5	2	4	1	2	1	4	3	1	2	4	5	5	5	5	3	2	2	1	3	3	1	3	5	4	5	5	3	3	4	3	3	4	4	3	5	4	3	3	3	4	5	1	3	1	4	2	2
12	5	5	5	5	5	5	5	5	5	5	4	1	5	4	5	1	5	4	2	5	4	5	4	1	4	4	5	4	5	5	4	1	1	5	1	4	5	5	2	2	5	5	4	1	4	5	1	5	3
12	2	5	5	4	3	5	4	5	5	3	4	2	3	4	5	4	3	5	3	5	4	2	4	2	1	5	5	5	5	3	4	2	1	4	5	4	4	5	2	5	4	5	4	3	4	3	3	5	2
12	4	5	4	4	4	4	3	3	3	3	4	3	4	4	4	2	4	3	3	3	4	5	4	3	2	3	5	4	3	3	4	3	3	3	4	3	3	3	3	4	4	4	2	2	4	4	2	4	3
14	4	5	4	4	4	3	5	3	3	3	4	2	5	3	5	4	4	4	3	5	4	4	5	3	4	4	5	5	4	3	4	4	4	5	4	5	3	3	5	2	4	5	5	5	4	4	1	3	1
14	5	5	5	5	5	5	4	4	3	3	3	5	5	4	4	2	1	4	5	5	5	5	4	5	3	4	5	4	4	4	4	3	1	4	5	4	3	3	1	2	5	5	5	5	4	4	1	5	2
14	4	5	4	5	5	5	5	4	5	5	4	5	5	4	5	2	5	3	5	5	5	5	5	5	4	3	5	5	5	5	4	4	2	5	5	5	3	5	5	5	5	5	4	5	5	5	3	5	2
15	4	5	5	3	4	5	4	2	3	3	5	1	3	3	5	3	3	4	5	3	3	3	2	3	2	3	5	3	3	5	4	2	5	3	4	3	1	2	5	5	2	5	1	2	5	5	1	4	1
18	4	5	5	5	5	5	5	5	5	5	5	1	5	5	5	2	5	5	5	5	5	5	5	1	4	5	5	5	5	5	4	4	5	5	5	5	5	5	5	4	5	5	4	5	5	5	1	5	1
18	2	5	4	4	5	5	4	4	4	4	4	2	5	5	5	2	1	3	5	4	5	3	4	2	3	5	5	5	4	5	4	3	3	4	4	3	4	4	5	5	5	4	1	1	4	4	2	5	2
3	4	5	5	5	5	5	5	5	4	4	4	2	4	3	5	2	1	5	5	2	4	3	4	1	1	5	5	3	4	4	4	4	5	4	5	4	2	4	4	5	4	5	4	3	4	4	1	5	1
12	3	5	5	5	5	5	2	4	3	3	3	5	5	3	5	1	5	4	5	5	5	5	3	5	4	5	5	5	3	5	4	4	3	5	5	4	5	5	5	3	5	5	3	1	5	5	2	5	1
5	2	5	4	4	5	5	1	1	2	3	4	1	4	2	2	1	2	5	4	4	4	4	5	2	4	4	1	5	4	4	5	4	2	4	4	5	4	2	5	3	2	4	4	3	4	4	3	4	1
3	5	2	5	4	5	4	5	4	5	5	3	5	5	4	3	3	5	2	4	5	4	3	5	2	4	4	1	4	4	3	5	4	3	3	4	4	3	4	2	4	4	5	2	2	4	4	3	5	2
4	5	4	5	3	4	5	4	2	5	5	2	2	5	4	4	2	1	4	4	4	4	3	2	2	4	4	1	4	4	4	5	5	5	4	5	5	4	2	4	4	4	5	5	2	4	4	2	4	3
5	4	5	4	5	5	5	5	5	5	5	5	1	5	5	5	1	5	5	5	5	5	5	5	1	5	5	1	5	5	5	5	5	5	5	5	5	4	5	1	4	5	5	3	4	5	4	1	5	1
5	3	4	4	5	4	4	2	4	3	5	1	1	2	3	4	3	5	4	4	1	5	4	5	1	3	4	1	5	4	5	5	5	5	4	5	5	4	4	3	4	5	5	2	4	4	4	3	5	3
5	5	4	5	5	5	5	5	5	5	5	4	2	4	5	5	2	5	4	5	4	5	3	5	1	4	4	1	4	5	4	5	5	3	4	4	4	2	5	3	3	5	4	1	4	4	4	1	5	2
5	5	5	5	5	5	5	5	5	5	5	5	1	5	5	5	1	1	2	4	3	5	5	5	5	5	5	1	5	5	5	5	5	5	5	5	5	5	5	5	4	5	5	5	5	5	5	1	5	1
5	5	4	4	5	4	4	4	5	5	4	4	2	5	5	5	3	3	1	5	3	4	4	3	2	3	5	1	5	5	3	5	4	4	3	5	3	3	4	3	3	4	3	2	1	4	3	1	3	4
11	5	4	3	4	3	3	5	3	3	3	2	3	4	4	4	3	3	2	3	3	4	3	5	3	5	4	1	2	3	3	5	5	4	4	4	5	2	4	4	4	3	3	1	3	4	4	2	3	4
12	3	5	4	5	4	4	4	3	3	2	2	3	5	5	5	3	5	5	4	3	3	3	5	3	4	4	1	5	4	3	5	5	5	5	4	5	3	4	3	5	5	3	3	1	5	5	1	5	1
12	4	3	4	4	4	3	1	2	3	2	2	1	3	2	4	3	4	1	2	5	2	3	3	3	5	2	1	1	3	3	5	5	5	4	4	4	2	3	5	5	2	3	1	4	4	3	3	3	2
16	4	3	5	5	4	4	4	4	4	3	3	2	5	4	4	2	5	4	4	4	2	4	5	1	4	4	1	5	3	4	5	4	3	4	5	5	4	5	5	5	4	4	1	1	5	5	1	5	1
18	4	5	5	5	5	5	5	5	5	5	5	1	4	4	5	1	1	4	4	5	4	3	4	1	4	5	1	5	5	5	5	4	4	5	5	4	3	5	1	5	5	5	5	5	5	5	1	5	1
3	4	4	5	5	5	4	5	4	5	5	4	5	5	5	4	3	5	5	4	3	4	5	5	1	4	5	1	4	5	5	5	4	4	5	5	5	4	5	2	5	5	5	4	4	5	5	2	4	3
3	5	3	5	5	5	5	5	4	5	5	5	5	3	5	4	1	5	4	5	4	5	5	5	5	5	5	1	5	5	5	5	4	4	4	5	4	4	5	1	4	5	5	4	1	5	4	3	5	3
3	4	5	5	5	5	5	4	4	5	4	5	1	5	5	5	1	1	2	4	4	5	4	5	1	5	4	1	5	4	5	5	5	4	5	5	5	4	5	5	4	4	5	4	2	4	5	4	5	2
3	4	5	5	5	5	5	5	5	5	4	4	4	4	3	5	1	3	3	4	4	5	4	4	3	3	4	1	4	3	3	5	5	5	3	3	4	4	5	3	3	4	2	2	2	4	4	4	4	1
4	3	4	4	5	5	4	4	5	5	5	5	1	3	5	4	1	5	5	4	3	5	5	3	1	3	5	1	5	5	5	5	3	5	5	5	5	3	5	2	4	5	4	5	1	5	5	1	4	1
4	4	5	5	5	5	5	4	5	5	4	5	1	5	5	5	1	1	4	5	4	5	3	5	1	5	5	1	5	4	4	5	5	4	5	5	1	5	5	2	5	5	5	4	1	5	5	1	5	1
4	4	5	5	5	5	5	2	4	5	5	4	1	4	4	5	3	5	5	5	5	5	3	4	1	4	5	1	4	5	4	5	4	4	4	5	5	4	5	2	4	4	5	5	1	5	5	1	5	1
4	3	3	5	5	5	5	5	3	5	5	2	1	5	5	4	1	5	5	5	5	5	5	5	1	5	5	1	5	4	5	5	4	4	5	5	5	4	5	1	5	5	5	4	4	5	5	1	5	1
5	4	5	5	5	5	5	5	5	5	5	5	1	5	2	5	2	1	1	1	4	5	5	5	5	4	5	1	5	5	5	5	4	4	5	5	4	5	5	1	4	5	5	2	1	4	5	2	5	4
5	2	5	5	5	5	5	4	4	5	5	3	2	4	4	4	2	5	5	5	4	4	5	5	1	5	4	1	5	5	5	5	5	4	5	4	5	5	5	1	5	5	5	1	4	5	5	1	5	1
5	4	2	5	5	5	5	4	2	4	4	2	2	5	5	2	2	1	3	4	5	4	4	5	2	5	5	1	3	3	3	5	5	5	4	5	3	2	5	3	4	4	4	2	4	5	5	1	4	3
5	5	5	5	5	3	5	5	5	5	5	5	1	4	5	5	1	1	5	5	3	4	3	4	2	3	4	1	3	5	3	5	4	4	5	3	5	3	5	2	4	5	5	4	1	5	5	2	5	1
5	2	5	5	5	5	5	5	4	4	4	3	4	4	4	5	3	5	4	4	4	4	4	4	1	5	4	1	4	4	4	5	5	5	4	4	5	4	4	2	4	4	4	2	2	4	4	2	4	2
5	4	5	5	4	3	3	4	3	3	3	2	2	5	4	4	2	5	4	3	3	3	4	4	2	5	5	1	4	4	5	5	3	4	3	4	5	3	4	5	4	4	4	1	4	5	3	2	4	1
5	5	2	4	5	5	5	4	3	3	3	2	2	4	4	2	2	1	3	2	4	4	3	5	2	4	2	1	4	3	5	5	4	4	4	4	5	4	4	2	4	4	5	3	2	4	5	1	5	3
5	4	5	5	5	5	5	5	4	5	5	5	1	5	4	5	1	1	4	4	5	4	3	3	1	4	5	1	4	5	4	5	5	5	4	5	4	4	5	3	5	4	5	4	1	4	5	1	5	1
5	5	5	5	4	5	4	3	5	5	4	3	1	5	4	5	1	5	4	4	4	4	4	5	1	5	5	1	4	5	4	5	5	4	5	4	5	4	5	2	4	5	5	1	5	4	4	3	5	2
7	2	5	5	5	5	5	5	5	5	5	5	1	3	5	5	1	5	5	5	3	5	3	5	1	5	5	1	5	5	5	5	5	5	5	5	5	4	4	1	5	5	5	5	1	5	5	1	5	1
10	2	4	4	4	4	3	3	3	4	4	2	5	4	2	4	2	4	4	4	2	5	3	4	2	3	4	1	2	3	3	5	5	3	4	3	3	2	3	2	3	4	5	1	1	4	4	3	4	2
11	5	5	5	4	5	4	4	4	3	3	4	1	5	5	5	1	3	4	4	5	4	3	5	1	2	4	1	3	4	5	5	2	2	3	5	3	5	5	2	4	4	4	1	1	4	4	3	5	1
11	4	5	5	5	4	4	4	4	4	4	4	1	4	4	5	2	1	2	4	5	5	4	5	1	4	4	1	4	5	5	5	5	2	5	5	4	4	5	2	4	4	5	2	2	5	5	1	5	1
11	5	5	5	4	5	4	4	4	3	3	4	2	5	5	4	2	2	3	4	5	4	3	5	1	4	5	1	3	4	4	5	5	2	4	5	5	3	5	3	4	5	3	4	2	5	4	1	5	1
13	5	3	4	4	5	5	2	3	5	5	5	3	3	3	3	4	4	2	3	4	3	3	3	3	5	3	1	3	3	5	5	5	4	3	3	5	2	3	3	4	3	3	1	2	3	3	3	3	3
15	2	4	4	4	4	3	4	4	4	3	2	3	5	4	5	2	5	5	4	4	3	3	4	2	4	4	1	2	4	3	5	5	5	4	4	5	4	4	2	3	5	4	1	2	4	4	4	4	3
15	3	4	3	5	3	3	2	2	3	3	3	3	1	3	4	3	3	4	3	3	3	3	4	2	5	4	1	3	3	3	5	5	5	4	4	4	2	3	3	3	3	4	1	1	4	3	4	3	4
15	3	2	4	5	5	3	5	3	5	5	3	2	5	5	4	1	4	4	4	3	5	3	4	1	5	5	1	5	5	5	5	5	5	4	5	5	4	5	3	4	5	5	4	4	5	5	3	5	4
16	4	5	5	5	4	3	4	4	4	4	4	2	5	4	5	2	5	5	3	3	3	3	4	2	5	4	1	4	4	3	5	5	4	5	4	4	3	5	3	4	5	4	2	5	4	5	4	5	1
16	5	3	5	5	3	3	2	1	2	1	1	4	1	1	3	4	4	4	1	1	1	1	4	2	5	1	1	1	1	1	5	5	3	1	2	5	1	1	1	3	3	5	1	1	5	5	1	3	1
17	4	5	5	5	5	5	4	2	3	3	4	5	4	4	4	2	4	4	3	5	1	5	5	2	4	4	1	4	3	5	5	4	4	5	5	4	3	4	1	4	4	4	1	1	5	5	4	4	1
18	4	4	4	4	4	4	3	3	4	4	3	2	5	4	4	4	5	2	4	4	4	3	4	2	5	4	1	5	3	3	5	5	5	4	5	5	5	4	5	4	4	5	2	1	4	4	5	5	5
19	4	5	4	4	5	5	4	2	4	5	2	2	5	5	5	5	5	3	3	5	2	5	4	2	4	5	1	5	5	3	5	4	3	4	5	4	5	4	4	3	4	3	2	2	4	4	2	4	2
3	2	5	5	5	5	5	5	5	5	5	5	2	5	3	4	3	1	5	5	5	5	5	5	4	5	5	1	5	5	5	5	5	4	5	3	4	3	5	3	5	4	4	1	1	5	5	1	4	1
3	4	5	5	5	5	5	4	5	5	5	5	1	4	4	5	1	1	4	5	5	5	3	5	1	4	5	1	5	5	5	5	4	5	5	5	5	5	5	1	5	5	5	4	2	5	5	1	4	1
5	4	5	5	5	2	3	4	4	4	4	5	2	3	4	5	1	3	4	3	3	4	3	4	2	4	4	1	4	3	2	5	4	3	4	4	5	4	4	2	5	4	3	5	3	4	4	1	4	1
5	5	4	4	5	3	4	4	3	2	2	3	4	4	4	5	2	1	1	1	4	3	2	4	1	5	2	1	2	5	4	5	5	3	5	4	4	3	5	2	5	4	5	4	2	5	5	5	4	5
5	3	5	5	5	5	5	4	3	5	4	1	1	5	5	5	1	5	5	3	3	4	4	5	2	5	5	1	5	5	5	5	5	5	5	4	5	3	4	2	5	5	4	1	1	5	4	4	4	4
5	4	3	4	5	4	5	4	2	4	4	4	1	4	5	3	2	5	4	4	4	4	4	5	1	5	5	1	4	4	4	5	4	3	4	5	4	4	5	2	4	4	4	1	2	4	4	2	4	1
7	2	5	5	5	4	5	4	5	5	5	5	2	4	5	5	1	1	5	5	3	4	3	5	1	2	5	1	5	5	5	5	5	1	5	5	3	3	5	1	3	3	5	5	3	5	5	1	5	1
11	4	4	5	5	5	5	3	4	4	4	4	1	5	2	4	1	1	5	5	5	5	5	5	5	4	5	1	5	5	5	5	4	4	5	5	5	3	4	5	4	5	4	4	4	4	5	2	5	2
14	4	5	5	5	5	5	5	5	5	5	5	1	5	5	5	1	1	4	5	5	5	5	4	1	5	5	1	5	5	5	5	1	4	5	5	2	3	5	1	4	5	5	4	5	5	5	1	5	1
18	5	5	5	5	5	5	5	4	5	5	2	1	5	5	4	2	5	4	4	4	4	3	5	1	5	4	1	4	4	5	5	5	5	5	5	5	4	5	2	2	5	5	2	1	5	5	4	5	4
19	5	5	4	5	5	3	4	4	3	3	3	3	5	4	4	3	5	2	4	2	2	2	5	5	4	3	1	2	4	4	5	4	2	3	4	3	2	4	2	4	4	2	1	1	5	4	2	3	4
11	4	2	3	4	4	3	3	1	3	3	2	3	4	4	2	3	3	4	3	4	3	3	3	3	5	3	2	2	2	3	5	5	5	1	4	4	1	3	3	1	3	3	1	2	4	4	5	4	4
3	4	5	4	4	4	5	4	4	4	4	5	2	5	5	5	2	2	4	4	4	4	4	4	5	5	4	2	4	5	4	5	5	5	5	5	4	3	5	3	3	4	4	2	2	4	4	2	4	2
3	5	5	5	5	5	5	4	4	4	4	2	4	3	3	5	3	4	4	4	4	5	3	4	2	5	5	2	3	4	4	5	5	5	4	4	5	2	4	3	4	4	5	1	3	4	3	2	5	1
4	5	5	4	4	4	4	2	2	4	5	4	3	4	4	4	3	4	2	2	2	3	3	3	3	5	3	2	2	3	3	5	5	4	3	4	5	2	4	3	4	4	4	4	2	5	5	1	4	1
4	4	3	4	3	3	4	4	1	4	3	2	4	4	4	2	3	5	4	4	3	3	3	4	3	4	3	2	2	2	3	5	4	2	4	4	5	3	3	3	5	3	3	4	4	4	5	2	5	2
5	2	5	4	4	3	4	5	4	5	5	5	1	5	5	5	1	5	5	2	4	5	4	5	1	4	5	2	5	5	5	5	5	5	5	5	5	1	5	4	4	4	5	5	1	5	5	1	5	1
10	3	4	4	4	4	5	3	2	4	3	3	2	3	2	4	2	5	3	5	2	2	2	4	1	4	3	2	1	3	3	5	4	3	4	5	5	4	4	2	5	4	5	5	3	4	5	1	4	1
11	4	4	4	5	4	4	4	5	4	4	4	2	4	5	4	1	4	4	5	4	4	4	4	1	5	4	2	5	4	4	5	4	2	4	5	4	4	5	1	4	4	5	4	4	4	4	1	4	1
11	5	2	3	4	4	3	2	2	3	2	3	2	4	3	2	4	4	2	5	3	4	3	2	3	5	3	2	4	2	3	5	4	4	2	3	4	2	2	2	4	3	3	1	1	4	4	3	3	3
11	5	5	4	4	5	4	4	2	4	4	2	2	4	4	5	4	5	4	5	4	4	3	5	2	5	4	2	2	4	3	5	4	2	4	5	4	2	4	4	4	4	5	4	2	4	5	1	5	1
11	4	4	2	4	3	4	2	2	4	4	2	2	4	4	2	2	4	3	4	4	4	3	5	2	4	4	2	4	4	3	5	5	5	4	4	5	3	4	4	4	4	4	1	2	4	4	4	4	4
11	5	3	3	4	4	4	4	2	4	3	3	2	3	3	3	2	3	3	3	3	4	3	3	3	4	3	2	4	3	3	5	4	4	3	4	3	3	4	2	3	4	4	2	1	4	4	3	4	3
11	5	5	4	5	3	5	5	2	4	4	2	2	4	4	5	4	3	4	4	3	4	3	5	2	4	4	2	4	4	4	5	5	4	5	4	5	3	3	2	4	3	4	1	2	4	4	1	4	1
11	5	1	3	2	1	2	1	1	1	1	1	4	3	5	1	5	5	4	2	2	2	2	1	5	5	4	2	2	1	1	5	5	1	2	2	4	2	2	5	5	1	1	2	5	2	4	5	4	5
11	4	2	4	5	5	4	4	2	4	4	3	2	3	5	2	2	5	4	4	2	4	4	4	2	5	4	2	3	2	5	5	5	4	4	4	4	5	4	5	4	4	4	2	3	5	4	3	4	2
12	5	4	4	5	5	4	4	3	3	3	3	1	4	5	4	1	5	4	4	5	4	4	5	1	4	4	2	4	3	3	5	5	4	5	4	5	3	4	2	4	4	5	4	2	5	4	4	4	2
12	5	3	4	5	4	4	1	2	4	4	1	3	4	4	3	1	5	4	4	3	4	4	5	4	5	5	2	3	2	3	5	4	4	4	5	5	3	4	2	5	4	4	2	1	5	5	1	5	2
12	3	5	4	5	5	3	4	2	3	3	5	5	3	4	5	2	5	4	4	4	4	4	5	2	4	5	2	3	3	5	5	5	2	4	4	3	3	4	2	4	4	5	1	1	3	4	1	4	1
13	4	4	4	4	3	3	4	1	3	2	2	3	4	3	4	2	3	4	3	2	2	3	4	4	5	3	2	4	4	3	5	5	4	4	5	4	4	4	4	4	5	3	4	1	5	4	1	3	1
14	5	4	3	2	4	3	3	3	3	3	2	2	3	2	4	3	4	2	3	3	4	3	2	3	4	4	2	3	3	3	5	4	3	4	4	4	2	3	3	3	3	5	1	1	4	3	2	3	2
15	3	1	3	4	4	5	2	4	3	3	1	5	4	4	4	2	1	4	4	5	4	4	1	3	5	4	2	1	3	5	5	5	4	3	5	4	3	3	5	5	4	5	1	4	4	3	2	3	4
19	4	4	3	3	4	4	3	4	4	4	4	3	4	3	5	3	4	2	3	4	5	4	5	2	5	5	2	4	5	5	5	5	3	5	5	5	5	4	2	5	4	5	4	4	3	5	3	5	2
3	3	3	5	5	5	4	2	2	3	1	3	2	3	3	3	1	1	4	4	3	4	4	5	1	5	4	2	5	3	4	5	4	4	3	5	4	1	4	2	3	4	5	1	2	4	4	3	4	3
3	4	4	4	4	4	3	4	5	4	4	4	4	3	4	5	2	5	4	3	3	4	3	4	4	5	4	2	4	3	4	5	4	4	4	4	5	2	4	2	4	5	3	1	2	4	4	2	4	1
3	4	5	4	4	4	3	2	4	4	3	4	2	5	5	5	2	2	3	4	3	5	3	5	2	5	4	2	4	3	3	5	4	4	2	5	4	2	5	2	4	3	5	1	3	4	5	2	3	2
3	4	5	5	5	5	4	5	4	5	4	4	2	4	4	5	2	1	5	4	4	5	4	5	1	4	4	2	4	4	5	5	5	5	5	5	5	4	5	2	4	5	5	4	4	5	5	1	5	1
4	4	5	5	4	5	4	4	4	5	5	5	2	3	4	5	4	5	4	4	5	5	4	4	2	4	4	2	4	5	4	5	4	3	4	5	5	4	5	2	4	5	4	3	1	4	4	1	5	1
5	5	3	4	5	5	4	3	3	4	1	1	1	2	4	4	5	3	4	4	4	5	4	5	1	5	4	2	4	3	4	5	5	4	4	4	5	3	4	2	4	4	4	1	3	4	4	2	5	2
5	4	5	4	5	5	5	5	4	5	5	5	1	5	5	5	1	5	3	4	4	4	4	5	4	5	5	2	5	5	5	5	5	4	5	5	5	4	5	3	4	5	5	4	2	5	5	2	5	2
5	4	5	5	5	5	5	5	4	5	4	3	2	4	4	5	2	5	4	4	4	4	3	5	1	4	4	2	4	5	4	5	4	2	5	4	4	2	5	2	4	5	4	1	2	4	4	2	4	2
5	4	5	3	5	2	5	3	4	3	3	5	5	4	4	4	2	4	4	2	5	5	2	5	1	5	3	2	2	4	3	5	5	4	5	5	5	4	5	4	5	4	2	5	4	5	5	2	5	2
5	3	5	4	5	5	4	5	4	5	5	3	2	4	5	5	1	5	4	4	4	4	5	5	2	5	5	2	2	5	3	5	5	4	4	4	4	2	3	2	4	5	5	2	2	5	4	1	5	2
5	3	3	4	4	4	4	4	4	5	4	3	2	4	4	3	2	2	4	4	4	4	4	4	2	5	4	2	4	4	4	5	5	5	4	4	5	4	4	2	4	5	4	1	3	4	4	2	4	2
7	1	4	4	5	4	3	2	4	4	5	2	2	3	2	4	2	1	5	3	4	4	5	4	2	4	5	2	5	4	4	5	3	3	4	5	4	5	5	5	5	4	5	4	4	5	4	1	4	1
8	3	5	5	5	3	5	5	4	4	5	3	2	3	5	5	1	5	5	3	3	2	3	4	2	5	3	2	2	5	3	5	5	4	3	4	5	4	4	3	5	5	4	3	1	5	5	4	4	2
8	5	5	5	5	5	5	5	4	4	4	5	2	3	5	5	2	5	4	5	5	4	3	5	1	5	5	2	5	5	4	5	5	5	4	5	5	4	5	2	5	5	5	4	4	5	5	5	5	3
10	2	5	5	5	5	4	4	5	5	5	4	1	4	5	5	4	5	4	5	5	5	4	4	1	4	4	2	5	5	5	5	5	4	5	5	5	4	5	5	5	5	5	5	1	5	4	1	5	1
11	5	4	5	5	5	5	4	5	4	4	3	2	4	4	5	2	3	3	5	4	4	3	4	2	5	4	2	5	4	5	5	5	3	5	4	4	4	4	5	5	5	4	4	3	4	4	3	4	1
11	5	5	4	4	4	4	2	5	4	4	4	2	4	4	4	4	2	2	4	4	4	4	4	1	5	4	2	2	5	4	5	5	5	4	4	5	2	4	4	4	4	4	1	2	4	4	2	4	2
11	4	4	4	4	4	4	4	3	4	4	4	2	3	4	4	2	4	3	4	5	4	4	4	2	4	2	2	4	4	4	5	4	3	4	4	4	3	4	5	4	4	4	1	1	4	4	1	4	1
11	5	4	5	4	5	4	3	4	4	4	4	2	5	5	4	3	5	2	4	3	4	4	4	4	5	4	2	4	4	4	5	5	4	4	4	4	4	5	3	5	4	4	4	4	4	4	4	4	3
12	4	5	4	4	4	4	4	4	5	2	3	2	3	4	5	3	3	3	4	4	3	5	4	2	2	4	2	3	5	4	5	3	4	2	4	4	3	4	2	4	4	4	1	2	4	3	2	3	1
12	2	5	4	4	4	2	4	4	4	4	5	2	5	4	5	1	5	5	4	2	4	3	4	1	4	4	2	1	5	4	5	4	4	5	4	4	2	4	2	4	4	4	2	4	5	4	1	4	1
14	5	2	3	3	4	3	3	2	1	1	2	2	4	4	2	4	3	1	5	3	4	3	2	3	5	3	2	4	2	3	5	4	5	4	4	4	3	3	5	5	3	3	1	4	4	4	1	4	2
14	5	3	2	4	5	4	3	2	3	3	4	2	5	5	2	1	5	2	2	3	4	3	4	2	5	4	2	2	3	3	5	5	5	5	5	3	3	4	1	4	4	5	1	1	4	4	4	3	3
14	5	4	5	4	5	4	4	4	4	3	4	2	5	4	4	4	2	3	4	4	4	4	2	2	4	5	2	4	3	4	5	5	4	4	5	5	4	5	2	4	5	4	2	2	5	4	1	5	1
14	5	5	5	5	3	3	4	4	4	5	4	2	5	5	5	2	5	4	4	2	4	3	5	1	2	4	2	5	5	4	5	5	5	5	4	5	2	4	1	5	5	5	1	2	5	4	5	5	5
14	5	5	5	4	5	4	5	4	4	4	3	1	5	2	4	4	3	1	2	4	5	3	4	1	5	4	2	2	4	3	5	4	4	5	5	4	2	4	5	5	4	4	2	1	5	5	1	5	1
14	5	3	2	5	5	5	5	2	4	3	2	1	3	5	2	2	3	3	4	4	4	4	4	2	4	4	2	4	2	5	5	4	3	4	4	4	3	4	3	3	3	3	4	3	5	5	4	4	2
16	4	5	4	5	5	5	4	3	3	4	5	1	3	5	4	2	5	2	2	2	3	2	5	1	5	4	2	3	3	3	5	5	5	4	3	4	2	4	2	4	3	3	2	2	3	3	1	3	2
17	2	5	5	5	3	3	5	4	5	5	3	1	5	3	5	2	5	5	5	3	2	3	4	3	5	4	2	5	5	4	5	5	2	5	5	5	4	5	3	4	4	5	5	2	4	4	3	4	1
3	4	3	5	5	5	5	4	5	5	5	5	2	5	5	5	1	1	4	4	5	5	3	5	1	3	4	2	4	4	5	5	5	5	4	5	5	3	5	1	5	5	5	1	4	5	5	4	5	2
5	2	5	4	5	5	5	5	4	5	4	3	1	4	3	4	1	4	4	4	5	5	4	5	1	4	4	2	4	5	4	5	5	5	4	4	4	4	5	5	3	4	3	1	2	4	4	2	4	2
16	3	5	4	5	5	4	3	4	3	3	2	2	3	3	5	2	2	4	3	3	4	2	3	2	2	4	2	4	5	4	5	3	4	4	4	4	4	4	2	4	4	5	5	1	5	5	2	4	1
11	5	4	4	4	4	4	4	3	4	4	3	4	5	4	4	3	4	4	4	4	4	4	4	3	4	4	3	4	4	3	5	4	4	4	4	4	3	4	4	4	4	3	4	2	4	4	4	4	4
3	5	3	4	5	5	3	5	2	3	2	3	2	3	5	4	2	4	4	3	4	4	3	5	2	4	4	3	4	3	3	5	2	5	3	5	5	4	4	4	5	3	4	1	1	4	4	3	5	3
4	4	5	5	5	5	3	3	4	3	3	3	2	3	4	5	3	3	4	5	3	4	4	5	3	4	3	3	3	5	4	5	5	3	4	5	3	1	4	4	4	3	5	2	3	5	3	1	3	1
4	4	5	5	5	5	5	4	5	5	5	5	1	5	5	5	4	1	5	5	5	5	5	5	1	4	5	3	5	5	5	5	5	3	5	5	2	4	5	1	5	5	5	4	3	5	5	1	5	1
4	2	4	5	5	4	3	4	3	5	5	5	1	4	4	4	2	4	4	3	4	3	4	5	1	4	3	3	5	4	4	5	4	4	4	4	4	3	3	3	4	4	5	5	4	4	4	3	4	2
5	5	4	4	5	5	5	5	5	5	5	4	1	5	4	5	2	5	3	4	5	5	5	5	1	5	4	3	4	5	5	5	5	5	4	5	5	4	5	5	2	5	5	4	1	5	5	1	5	1
5	5	5	5	5	5	5	5	4	5	5	5	2	4	5	5	2	3	4	4	5	4	4	5	2	4	5	3	4	4	4	5	5	5	4	4	5	3	4	4	4	5	5	3	1	3	4	2	5	2
5	4	5	4	3	3	3	2	3	3	3	2	3	4	4	4	2	3	4	3	4	4	4	4	2	5	3	3	4	3	3	5	5	5	4	4	5	3	4	3	3	3	4	2	3	4	4	5	4	3
10	2	3	3	5	5	3	3	2	4	2	3	3	5	4	4	3	5	5	3	2	3	3	4	3	4	3	3	5	5	3	5	5	3	3	5	5	3	4	3	4	4	3	1	4	5	5	3	4	3
10	2	2	4	4	4	4	4	1	3	1	3	3	4	4	3	4	3	4	3	4	4	3	4	2	5	2	3	2	3	3	5	2	4	3	5	4	3	4	3	4	4	5	1	5	4	4	5	4	5
10	2	4	4	5	3	4	2	4	4	2	3	2	5	4	4	2	3	4	4	3	4	4	4	2	5	5	3	2	3	4	5	5	5	3	5	5	2	4	5	3	4	4	1	4	4	4	3	3	1
11	5	3	4	4	4	3	3	2	3	3	3	3	3	3	2	3	3	2	3	3	4	3	3	4	5	4	3	3	3	3	5	5	4	3	4	5	3	3	3	3	3	3	1	4	3	3	4	4	4
11	5	5	5	5	5	5	4	3	3	3	4	1	5	5	5	3	3	3	3	3	4	3	4	2	5	4	3	4	4	3	5	5	5	3	4	4	2	4	2	4	4	3	1	4	4	3	3	4	3
12	4	4	4	4	5	5	5	3	3	5	3	3	4	3	4	2	4	3	3	4	4	5	4	2	4	4	3	4	3	5	5	5	4	5	4	4	2	3	4	4	4	5	1	2	3	3	2	4	2
12	5	4	4	3	3	3	3	2	3	2	2	3	4	3	3	3	3	3	3	2	3	3	4	3	5	4	3	3	3	3	5	4	3	3	3	4	3	3	3	3	3	3	1	3	5	4	3	3	2
14	5	2	2	3	4	2	1	2	2	2	2	4	3	2	2	3	4	2	1	3	2	2	2	2	5	1	3	4	2	2	5	5	4	2	4	4	4	2	3	2	2	4	3	3	5	2	3	3	2
14	5	2	4	3	3	2	2	1	3	3	1	2	5	2	1	3	4	1	4	4	2	3	2	2	4	1	3	2	2	3	5	4	4	2	3	4	4	4	4	4	2	2	2	3	3	3	2	4	3
14	5	4	4	4	5	5	4	3	3	3	2	3	3	4	2	3	3	2	3	3	3	3	4	3	5	3	3	3	4	3	5	5	2	3	4	4	3	4	3	4	3	4	2	2	4	4	4	4	4
16	4	5	4	5	4	5	4	4	3	2	2	2	5	5	5	3	5	4	2	3	3	2	5	3	2	2	3	5	5	4	5	5	3	5	4	5	4	4	4	2	4	5	5	1	5	5	1	5	1
3	4	5	5	4	5	5	4	5	5	5	4	2	5	4	5	3	5	5	5	3	5	3	4	2	4	4	3	3	4	3	5	4	4	5	5	5	4	4	4	3	4	5	4	3	4	4	2	4	2
3	3	4	5	5	5	4	4	4	5	5	4	3	3	4	3	2	1	2	4	4	2	3	4	1	5	5	3	4	3	5	5	5	3	3	4	5	2	3	3	4	4	4	2	4	5	3	3	5	3
3	4	5	5	5	3	5	5	5	4	4	4	2	2	4	5	1	5	5	4	4	5	5	4	5	3	5	3	5	5	4	5	3	3	5	5	5	4	5	1	4	4	4	2	2	5	5	1	5	5
3	4	3	5	5	5	5	4	4	5	4	5	1	5	5	4	2	2	5	5	5	5	5	5	2	4	4	3	5	4	5	5	5	5	4	5	5	4	5	3	3	4	4	4	3	4	5	2	5	3
3	4	4	3	3	3	4	4	3	4	2	3	3	4	4	4	2	5	4	4	3	4	3	4	4	5	4	3	3	3	3	5	5	4	4	4	5	4	4	3	5	3	3	2	3	4	4	4	3	1
3	4	4	4	5	4	4	4	4	4	4	3	1	4	5	5	2	5	4	5	4	5	4	5	3	5	4	3	5	3	4	5	5	4	4	4	5	4	4	2	4	4	5	4	4	5	5	4	4	3
3	4	4	5	5	5	3	4	4	5	4	3	1	3	3	4	3	1	5	5	3	5	3	5	2	5	5	3	5	5	4	5	4	4	4	5	4	2	5	3	3	5	3	3	4	4	4	2	4	1
3	5	5	4	4	4	4	4	2	3	3	3	2	4	4	4	2	2	2	3	3	4	3	4	2	5	4	3	3	3	4	5	5	5	4	4	4	3	4	3	4	4	4	1	2	4	4	4	4	2
3	4	4	5	5	5	5	4	5	5	5	4	1	5	5	5	4	5	5	5	5	2	5	4	1	4	4	3	4	5	5	5	4	4	5	4	4	4	5	4	2	5	3	4	1	5	5	2	5	1
4	3	5	5	5	5	3	5	5	5	5	5	1	5	5	5	1	1	5	5	5	4	4	1	1	5	4	3	5	5	5	5	5	4	5	5	5	5	5	4	5	5	5	5	4	4	5	1	3	1
4	2	4	5	4	4	4	3	4	5	4	4	2	5	4	3	2	3	5	4	2	3	4	4	2	4	4	3	4	5	4	5	5	5	5	4	5	2	5	3	3	5	4	2	4	4	4	5	3	2
5	4	4	5	2	4	4	2	4	3	4	2	2	5	4	4	2	4	4	4	4	3	3	4	2	4	3	3	3	3	3	5	4	4	4	3	4	4	4	3	4	4	3	1	4	4	4	3	4	2
5	4	4	5	5	3	4	5	4	3	3	2	3	4	4	4	2	5	3	3	3	3	2	5	2	4	4	3	1	3	3	5	4	4	4	5	5	3	4	3	4	4	4	2	1	4	3	1	3	1
5	5	5	5	5	5	3	3	3	4	3	5	2	1	5	4	3	5	4	2	3	4	3	5	4	4	3	3	5	4	3	5	5	5	4	4	4	3	4	2	3	4	5	4	3	5	5	3	5	2
5	4	5	4	5	5	5	5	4	4	4	3	3	4	4	5	2	5	4	4	3	3	4	5	2	4	5	3	3	5	4	5	5	4	5	4	5	4	5	2	3	4	5	1	2	5	4	1	4	1
5	3	5	5	5	3	3	4	2	3	3	5	2	3	4	4	4	1	5	2	5	4	2	5	5	4	4	3	4	4	4	5	4	2	4	5	5	4	4	5	5	5	4	1	1	5	5	2	5	2
5	4	4	4	3	4	4	3	2	3	3	3	2	5	5	3	2	5	3	2	3	3	4	3	1	4	3	3	4	5	2	5	4	2	3	4	4	3	4	2	4	3	3	1	2	4	4	3	4	1
5	4	5	4	5	4	4	4	4	3	4	3	1	4	5	5	2	5	5	4	2	4	5	4	1	5	5	3	4	5	2	5	4	4	5	5	5	2	3	2	4	4	5	1	3	4	4	5	5	1
5	4	5	5	4	5	5	5	4	5	5	3	2	3	5	5	2	5	4	5	4	5	4	5	2	5	4	3	5	5	4	5	5	5	5	4	5	3	5	2	4	4	5	4	5	4	4	1	4	1
5	4	3	5	5	4	3	2	3	3	2	2	4	4	4	3	2	4	4	3	4	4	3	5	4	5	4	3	4	3	4	5	5	4	4	4	4	4	4	2	2	3	5	1	3	4	4	5	3	4
5	5	4	4	4	4	3	4	2	3	3	2	4	4	4	4	3	4	2	3	3	3	3	4	3	5	4	3	2	4	3	5	5	2	3	4	4	2	4	3	3	3	3	2	1	4	4	4	4	4
5	5	4	5	5	5	5	4	4	4	5	3	5	4	5	4	3	1	3	4	4	5	5	4	4	5	4	3	5	5	5	5	5	5	4	5	5	4	4	2	4	5	5	4	2	4	4	4	5	4
5	4	4	5	5	5	5	4	4	5	4	5	1	5	4	5	4	5	4	4	5	5	5	4	1	4	5	3	5	5	5	5	4	4	5	5	5	5	4	1	4	5	5	4	2	4	5	1	5	2
10	3	3	5	5	3	3	3	3	3	3	3	3	5	4	3	2	5	5	4	3	4	3	3	4	4	4	3	4	4	4	5	5	5	4	5	4	5	5	3	5	5	5	4	1	5	5	3	5	1
10	3	5	5	5	5	4	4	3	5	3	3	2	4	4	5	3	5	4	4	3	4	4	4	2	3	5	3	5	4	4	5	2	5	4	5	5	2	4	3	3	4	5	2	3	4	4	1	4	1
11	3	5	5	5	5	4	5	4	4	3	5	1	3	5	5	3	1	5	5	5	4	5	5	1	4	5	3	3	5	4	5	4	4	5	5	4	1	5	1	5	5	5	1	3	4	5	1	5	1
11	5	5	5	5	4	4	4	4	4	3	4	2	4	3	5	4	3	4	3	3	3	3	2	2	4	4	3	4	4	4	5	4	3	4	4	4	3	4	4	4	4	4	4	2	4	4	1	4	1
14	5	4	4	4	4	5	3	4	4	4	3	3	5	5	5	3	4	3	3	4	4	4	4	2	5	4	3	4	5	5	5	5	5	3	4	5	3	4	1	1	4	4	4	1	4	3	5	4	5
15	3	3	4	5	3	3	3	5	4	5	3	2	3	5	4	2	1	4	5	4	4	4	4	2	5	3	3	5	4	3	5	4	5	4	5	3	5	5	3	3	4	4	2	3	2	4	3	4	3
16	2	4	4	4	5	4	3	2	4	4	3	1	3	3	4	2	5	4	4	5	4	5	4	1	5	4	3	5	4	4	5	5	4	4	5	4	2	4	3	3	4	4	2	1	4	4	3	4	2
17	3	3	3	3	4	5	2	2	2	2	2	2	2	3	3	3	4	4	2	2	3	3	4	2	5	2	3	3	2	5	5	5	5	4	4	5	2	4	3	2	2	3	2	3	4	4	1	4	1
18	4	3	4	4	5	4	4	4	4	4	3	1	5	5	4	2	4	3	4	4	4	4	3	2	4	4	3	4	4	4	5	4	5	4	4	4	4	3	4	4	4	4	4	3	4	4	2	4	3
19	4	5	5	5	4	4	5	5	4	5	5	2	5	4	5	2	5	2	3	4	5	4	3	2	5	5	3	5	4	5	5	4	4	4	5	4	3	5	2	4	4	4	2	1	4	4	2	5	2
5	2	5	5	5	5	5	3	4	5	5	4	1	5	5	5	1	1	5	4	4	5	4	3	1	4	5	3	5	5	5	5	4	5	5	5	5	5	5	1	5	5	5	5	1	5	5	1	5	1
5	2	4	4	5	4	4	2	3	4	3	3	1	5	3	4	1	5	4	3	4	4	4	4	2	4	4	3	4	5	4	5	5	5	4	4	5	4	5	2	3	4	4	2	2	5	4	3	5	4
13	3	4	4	4	4	3	4	3	4	4	3	2	5	4	4	4	1	5	4	4	4	4	4	1	3	5	3	5	3	4	5	4	4	4	5	4	4	4	3	3	4	4	3	2	4	4	1	5	2
4	3	3	5	5	5	5	5	4	5	5	5	3	3	4	5	3	5	5	5	4	4	5	5	3	4	5	3	5	5	5	5	4	4	5	5	4	3	5	4	3	5	4	4	1	5	5	3	5	2
11	5	3	4	3	3	3	2	1	3	3	2	1	5	4	2	4	5	1	1	4	3	3	3	3	2	4	4	5	3	4	5	5	5	2	4	5	3	3	3	5	4	2	1	3	5	4	1	4	1
12	4	5	2	3	4	4	1	3	4	3	2	4	4	2	4	2	4	3	4	2	2	3	4	2	5	4	4	4	4	3	5	4	4	4	4	4	2	2	4	4	3	4	2	4	4	4	4	3	2
3	4	4	5	4	4	5	4	2	5	5	4	4	3	4	5	4	5	4	5	4	4	3	5	2	5	5	4	2	5	4	5	5	3	5	5	5	4	4	4	5	5	3	2	4	5	4	2	5	2
3	5	4	5	4	5	3	2	2	4	4	2	1	4	4	2	3	1	4	4	2	3	3	4	4	5	4	4	5	3	4	5	5	1	2	4	5	1	3	4	4	3	4	1	1	3	3	2	5	4
3	4	3	5	4	5	5	4	2	5	4	2	2	4	5	4	3	1	3	4	4	4	4	4	2	5	4	4	4	5	4	5	5	5	4	4	5	2	3	4	3	2	4	2	4	4	3	3	4	3
5	5	4	4	4	5	5	1	2	3	3	2	5	3	3	4	2	4	2	3	2	2	3	5	4	5	2	4	1	4	3	5	5	4	3	5	5	4	4	3	3	3	4	1	2	4	4	2	5	1
6	4	5	4	4	3	3	4	3	4	4	3	3	4	4	4	2	5	4	4	3	3	4	3	4	3	4	4	4	3	3	5	3	4	3	5	4	3	4	3	4	4	4	2	2	4	4	1	3	2
9	1	2	5	5	5	5	4	2	5	3	5	1	4	4	3	2	5	5	5	5	5	4	5	1	4	3	4	5	3	4	5	5	5	5	5	5	4	4	5	4	4	5	1	2	4	3	4	4	4
9	2	3	5	5	4	4	2	4	5	4	3	2	4	3	4	4	5	4	4	4	5	3	3	2	4	5	4	4	4	3	5	5	3	4	4	3	3	5	5	5	5	5	2	4	5	5	3	3	2
10	5	3	4	4	5	5	5	4	3	3	3	2	3	2	3	4	5	2	3	2	4	4	5	4	5	5	4	4	3	4	5	5	4	3	4	4	3	5	5	5	4	5	3	4	5	5	4	5	3
11	4	5	5	4	5	3	4	5	4	5	4	5	5	4	5	2	5	4	4	1	5	4	5	1	4	4	4	5	5	4	5	5	4	5	4	4	4	4	1	3	4	4	1	4	4	4	3	4	2
14	5	5	5	5	3	4	4	2	3	1	4	4	5	3	4	4	4	2	2	4	4	3	2	3	5	4	4	2	3	3	5	4	5	5	5	5	3	5	3	4	3	5	1	1	5	3	3	3	1
14	5	5	5	2	4	3	1	3	4	4	4	1	4	3	5	4	2	2	5	4	4	4	1	1	4	4	4	4	5	3	5	4	4	5	4	5	4	4	2	2	3	4	4	4	4	2	1	4	1
14	5	4	4	4	4	4	2	4	4	3	2	2	4	3	4	2	2	3	4	4	4	4	4	2	5	4	4	4	4	4	5	5	5	4	4	4	2	4	4	4	4	4	2	2	3	4	4	4	2
15	3	5	4	4	4	3	3	4	3	3	2	2	4	4	5	2	5	4	4	5	4	5	3	5	5	4	4	4	4	4	5	5	4	4	3	4	2	4	4	5	4	5	2	3	4	4	3	4	4
16	3	5	5	4	5	5	5	3	5	5	5	4	4	5	5	4	1	4	4	4	4	4	4	4	4	4	4	4	5	4	5	4	4	4	4	5	4	3	4	5	5	3	4	2	4	5	3	4	2
18	2	4	3	3	3	2	4	1	3	3	4	3	5	2	4	5	5	2	3	1	4	2	4	5	2	5	4	4	2	3	5	2	4	4	5	3	3	4	1	4	3	3	1	1	4	4	1	3	1
18	3	4	4	5	5	3	4	3	3	4	3	2	5	2	4	2	5	5	4	4	4	4	5	5	4	5	4	5	4	4	5	4	5	5	5	4	4	4	1	3	5	4	4	4	4	4	5	5	3
3	4	5	5	5	5	5	5	3	4	5	5	1	5	5	5	2	5	5	4	5	5	5	5	1	5	5	4	5	4	4	5	5	5	5	5	5	2	5	4	4	4	5	5	1	5	5	2	5	1
3	4	5	4	4	4	4	4	4	3	4	2	2	5	4	5	3	4	4	4	4	5	4	4	2	5	4	4	5	4	5	5	5	4	4	4	5	3	4	4	3	4	4	2	2	4	4	2	4	1
3	3	4	4	5	4	5	5	3	3	3	3	2	4	3	5	4	4	4	5	5	4	3	5	3	5	4	4	3	4	3	5	5	5	5	4	5	3	5	5	4	5	4	1	4	5	4	2	4	1
3	4	4	4	4	5	4	4	4	5	5	4	4	4	4	5	4	4	4	4	4	4	4	4	4	4	4	4	4	4	4	5	5	4	4	5	4	4	4	4	4	4	4	4	4	4	4	4	4	2
3	4	4	5	5	5	5	5	3	4	4	4	2	4	4	5	3	5	4	4	2	4	3	4	3	5	4	4	4	5	4	5	5	5	4	5	5	4	4	5	2	4	4	1	1	5	5	2	4	2
4	3	5	5	5	5	5	3	5	4	4	4	1	5	4	5	2	1	4	4	5	4	5	4	1	5	5	4	4	5	5	5	4	3	5	5	4	4	5	1	4	4	3	4	2	5	5	1	5	1
4	4	5	5	5	5	4	5	5	5	5	5	2	4	5	5	2	1	4	5	4	4	4	5	1	5	5	4	4	4	4	5	5	4	4	5	5	3	4	2	3	4	4	4	4	5	5	2	5	3
5	4	5	4	5	5	5	4	4	4	4	4	2	5	5	5	5	5	2	3	5	4	3	5	4	3	5	4	5	5	5	5	4	1	1	5	5	5	4	4	5	4	5	5	1	4	4	1	5	1
5	4	4	5	5	5	5	5	5	5	5	5	1	5	5	4	2	5	4	5	5	5	5	5	1	5	5	4	5	5	5	5	5	5	5	5	4	4	5	1	2	4	4	5	2	4	5	2	5	1
5	1	5	5	5	5	5	3	5	5	5	5	1	4	4	5	1	5	5	4	5	5	4	5	1	5	5	4	5	5	5	5	5	5	4	5	4	3	5	1	5	5	4	5	1	5	5	1	5	1
5	3	4	5	4	5	5	4	3	5	5	3	2	5	4	4	1	5	4	5	5	2	4	5	1	5	5	4	5	5	5	5	5	4	1	5	5	4	4	1	5	4	3	2	4	4	4	2	5	1
5	4	5	5	3	3	5	2	5	3	2	3	2	5	4	5	5	5	4	2	1	2	4	4	2	4	2	4	4	5	3	5	2	2	4	4	5	4	5	4	2	5	5	2	1	4	5	3	5	2
6	5	3	4	4	5	5	4	4	4	4	4	2	4	5	3	1	5	2	3	2	3	5	2	2	5	5	4	5	3	3	5	5	5	4	4	3	5	5	5	4	5	5	4	4	5	5	4	5	4
8	4	4	5	4	4	4	3	4	3	3	3	2	5	4	4	3	3	4	4	3	3	3	3	2	5	4	4	4	4	4	5	5	3	4	5	5	4	4	3	4	5	5	4	3	4	4	2	4	1
8	2	5	5	5	4	5	5	5	5	5	5	1	4	5	5	1	1	5	5	5	4	5	4	1	5	5	4	5	5	5	5	5	5	5	5	5	5	5	5	5	5	4	5	4	5	4	5	5	1
11	4	4	4	4	4	4	3	3	4	4	4	3	5	4	3	3	4	2	4	5	4	5	4	5	5	5	4	4	4	5	5	5	5	5	4	5	5	4	5	5	5	5	4	5	4	5	4	5	3
11	4	5	5	5	3	5	4	5	5	5	5	2	4	4	5	3	3	4	5	4	4	3	4	3	5	5	4	4	5	4	5	5	5	5	5	5	3	5	3	5	5	5	1	4	5	5	1	4	1
11	4	5	5	5	5	5	4	5	4	4	4	1	5	4	5	4	1	4	4	5	5	5	5	1	5	5	4	5	5	5	5	5	5	5	5	5	4	5	1	2	5	5	4	4	5	4	2	5	2
13	5	2	4	5	5	4	3	4	3	3	2	4	4	3	2	2	2	2	3	4	4	4	4	2	5	4	4	5	4	4	5	5	4	4	5	5	5	5	2	1	5	5	4	2	4	4	3	5	2
14	4	5	5	5	5	5	5	5	5	5	5	3	5	4	5	4	5	4	5	5	5	5	5	3	4	4	4	5	5	5	5	4	3	4	5	5	5	4	4	4	5	4	4	2	5	5	1	5	1
14	5	5	5	5	5	5	4	2	2	2	5	1	5	5	5	5	5	2	2	3	2	2	5	1	5	3	4	5	5	5	5	1	1	5	2	5	3	5	4	5	4	5	5	1	5	5	3	5	4
14	4	5	4	3	2	3	1	4	3	3	2	4	4	2	5	2	2	4	3	4	4	2	4	4	4	4	4	4	4	4	5	5	4	3	5	5	2	3	5	2	4	4	2	4	5	4	3	4	2
14	5	3	4	4	4	3	3	4	5	5	4	1	5	4	3	2	1	2	5	4	5	3	5	2	5	4	4	4	3	3	5	4	4	4	5	4	4	4	3	3	4	4	1	2	4	4	4	4	2
16	5	5	2	3	2	1	2	1	2	2	1	3	4	4	1	4	3	2	2	3	4	2	5	2	5	4	4	4	1	4	5	5	5	4	4	4	3	4	1	4	2	2	2	2	4	3	4	3	4
18	5	5	5	5	4	3	4	4	4	4	4	2	5	5	5	3	5	3	3	3	5	3	4	1	5	4	4	4	3	3	5	5	4	5	5	5	3	5	5	5	4	5	1	5	5	5	1	5	1
18	4	5	5	4	4	5	5	4	4	5	4	1	5	4	5	1	1	4	4	5	5	4	5	1	1	4	4	5	5	5	5	1	1	5	5	4	4	4	1	4	5	5	4	1	4	4	1	5	1
19	4	5	5	5	4	4	4	5	4	3	1	1	5	5	4	4	5	3	5	4	4	4	5	1	2	4	4	3	5	4	5	4	4	4	5	5	2	4	4	5	5	4	1	5	4	4	4	5	1
19	5	4	5	4	4	5	5	4	4	3	4	3	4	3	4	3	5	2	4	2	3	3	3	2	5	4	4	5	4	4	5	5	4	4	4	4	4	4	3	4	4	3	1	2	4	3	2	4	2
3	5	5	5	5	5	5	5	5	5	5	5	1	5	5	5	1	5	4	4	4	5	4	5	1	4	5	4	5	5	5	5	4	5	5	5	4	4	5	4	4	5	5	5	3	5	5	1	5	1
5	2	5	5	5	4	5	4	5	5	4	4	4	4	5	5	2	4	5	5	3	4	4	4	2	4	5	4	4	5	4	5	4	4	5	5	5	4	5	3	4	5	4	2	1	4	5	2	5	4
15	4	3	4	5	3	2	3	1	3	2	2	2	4	3	3	3	4	3	4	4	4	5	4	2	5	3	4	3	2	5	5	5	4	4	4	4	2	2	5	3	3	5	1	1	5	4	1	4	3
5	3	5	4	4	5	3	4	2	4	3	3	3	4	4	5	5	5	5	5	5	3	4	5	4	5	1	5	3	5	4	5	5	4	4	4	4	5	3	5	4	4	5	5	5	3	4	1	4	1
3	3	1	1	2	4	2	4	1	1	1	1	2	3	5	1	2	4	4	2	3	4	3	5	4	5	3	5	4	2	3	5	5	5	2	2	5	2	2	3	5	2	4	2	4	3	2	2	3	2
3	5	5	5	5	5	5	5	5	5	5	5	1	5	5	5	5	5	5	5	5	5	5	3	5	4	4	5	4	5	5	5	4	4	5	5	5	3	5	5	3	5	5	4	5	4	5	1	5	1
3	4	5	5	5	5	5	5	4	5	5	5	1	5	5	5	2	5	5	4	5	5	5	3	5	4	5	5	5	5	5	5	5	5	5	5	5	5	4	2	3	5	5	5	5	3	4	3	5	2
5	4	5	5	5	4	3	5	1	4	4	2	2	5	4	4	2	1	5	4	5	5	3	5	1	4	5	5	2	4	5	5	5	5	5	4	5	3	5	3	1	4	5	1	2	4	4	3	5	1
14	5	4	2	3	3	5	5	2	3	5	2	4	5	4	4	3	3	4	5	2	5	2	5	5	3	1	5	2	3	2	5	2	2	4	1	4	5	2	5	4	2	5	2	5	4	4	4	3	4
16	4	4	5	3	5	2	3	1	3	2	2	5	4	4	2	2	5	3	5	5	2	5	5	5	5	5	5	1	3	5	5	5	4	3	2	4	2	3	5	4	3	2	1	1	4	3	3	4	3
18	5	4	3	5	5	5	3	4	2	2	3	3	5	4	4	4	3	1	1	5	4	4	5	2	5	2	5	2	5	4	5	5	5	5	5	5	5	4	5	5	5	5	5	1	4	4	4	5	5
19	4	4	4	3	4	4	5	4	4	4	4	1	4	5	4	3	1	3	3	4	4	3	3	2	4	4	5	4	4	4	5	4	3	4	5	3	4	3	4	4	4	4	4	1	4	4	3	5	2
19	5	5	5	4	4	5	5	4	5	5	3	3	5	5	5	3	3	4	4	3	3	2	3	3	5	3	5	4	4	2	5	5	5	4	4	5	4	4	4	4	4	4	2	4	3	4	4	4	3
3	5	5	1	2	2	1	1	1	1	1	1	2	5	2	2	3	1	2	1	2	2	3	2	1	5	3	5	2	1	1	5	5	5	2	4	5	2	2	2	3	3	5	4	4	4	3	1	2	1
3	4	5	4	5	5	4	4	5	5	5	4	3	5	3	4	1	1	4	5	5	5	5	5	1	5	5	5	5	5	5	5	5	5	5	4	5	3	5	5	4	4	4	2	1	5	5	3	5	3
4	5	4	4	4	5	4	4	3	4	5	3	2	4	5	5	2	3	2	3	3	3	3	5	1	5	4	5	5	4	3	5	5	5	5	5	4	3	4	5	3	4	3	2	5	4	4	5	3	4
4	3	5	5	5	5	5	5	5	5	5	3	4	5	5	5	5	5	5	5	5	5	5	4	5	5	5	5	3	5	5	5	5	5	5	5	5	3	5	5	5	5	5	4	5	5	5	1	5	1
5	5	5	4	2	3	3	2	1	2	2	3	3	3	4	3	2	3	2	2	4	3	3	5	4	5	4	5	5	3	2	5	5	3	2	4	4	3	3	5	5	3	4	2	3	3	3	2	3	1
5	4	3	5	5	5	5	5	3	2	1	5	2	3	4	4	3	3	3	2	5	2	5	4	5	5	2	5	1	5	5	5	5	5	3	5	5	5	5	5	3	3	5	1	3	4	5	5	5	3
5	5	4	4	5	5	4	4	4	3	3	2	2	5	4	5	4	5	4	4	3	4	3	4	2	5	4	5	4	4	4	5	5	4	4	4	5	4	4	4	4	4	3	4	2	4	4	4	4	2
5	2	5	5	5	5	5	5	5	5	5	4	3	5	1	5	2	5	5	4	5	5	5	5	5	5	5	5	5	5	3	5	5	5	4	#NULL!	#NULL!	#NULL!	#NULL!	#NULL!	#NULL!	#NULL!	#NULL!	#NULL!	#NULL!	#NULL!	#NULL!	#NULL!	#NULL!	#NULL!
8	4	5	4	4	5	3	3	2	5	5	4	4	5	4	4	3	5	2	5	5	5	5	2	3	4	5	5	5	3	5	5	4	2	4	4	5	5	5	5	4	5	4	5	5	4	5	4	4	3
10	4	4	4	5	5	5	4	2	4	4	4	3	4	4	4	3	4	4	4	5	3	5	4	4	4	4	5	4	2	5	5	4	3	4	4	4	5	3	5	4	5	3	2	2	4	4	5	3	4
11	5	5	4	5	5	4	4	4	5	5	2	5	4	3	4	5	5	4	5	2	5	5	5	5	4	4	5	2	5	5	5	2	4	5	5	5	5	4	5	5	5	4	1	5	4	5	2	5	4
12	5	4	4	4	4	4	2	3	2	3	2	2	4	4	4	2	4	4	4	4	4	4	4	3	5	4	5	4	4	3	5	5	5	5	5	5	2	3	4	4	3	4	1	3	4	3	2	5	4
14	4	4	3	3	3	3	3	1	1	1	1	5	5	3	3	5	2	3	1	1	2	2	2	5	5	1	5	2	3	1	5	3	3	3	1	1	5	2	1	5	1	5	5	3	3	2	2	1	4
14	5	5	5	5	4	5	4	4	5	5	4	4	5	5	5	5	5	5	4	5	5	4	5	5	5	4	5	4	5	5	5	3	2	4	4	5	5	4	5	5	4	5	4	5	4	4	2	5	2
16	4	3	4	4	4	4	4	2	3	3	2	4	4	4	3	3	3	3	3	3	4	4	5	4	5	4	5	4	3	3	5	5	4	4	4	4	3	3	3	4	4	4	4	4	4	3	3	4	2
3	3	5	5	5	5	5	5	5	5	5	5	1	5	4	5	1	5	5	5	4	4	4	5	5	4	5	5	5	5	5	5	5	4	5	5	4	4	5	1	5	5	5	4	1	5	5	4	5	3
19	4	5	2	4	4	3	3	3	3	3	3	1	5	3	5	4	5	4	2	4	4	2	3	2	3	1	5	3	4	3	5	1	2	3	4	5	5	4	4	5	2	5	5	1	4	4	1	5	1
6	5	3	4	2	3	3	3	2	3	3	1	4	4	1	3	3	4	1	3	1	2	2	3	3	5	4	5	2	2	3	5	5	5	1	1	4	2	3	4	3	3	1	1	4	2	3	1	3	4
9	4	4	4	5	5	4	4	3	4	3	3	2	5	5	3	1	5	4	3	4	5	4	3	2	4	4	5	5	3	5	5	4	4	3	#NULL!	#NULL!	#NULL!	#NULL!	#NULL!	#NULL!	#NULL!	#NULL!	#NULL!	#NULL!	#NULL!	#NULL!	#NULL!	#NULL!	#NULL!
[truncated: 17 more columns]
